# Supplementary material for: TNF-α promoter polymorphisms (G-238A and G-308A) are associated with susceptibility to Systemic Lupus Erythematosus (SLE) and P. falciparum malaria: a study in malaria endemic area
Source: Sci Rep. 2019 Aug 13;9:11752. doi: 10.1038/s41598-019-48182-5 (PMC6692415; doi:10.1038/s41598-019-48182-5)
Supplement: Supplementary file 2 — Supplementary Dataset-1 [file 41598_2019_48182_MOESM2_ESM.xlsx]

## Sheet: G-308A SLE VS HC
Press F9 to re-sample
For sample type: 1 for SLE patient and GG genotype, 2 for SLE patient and GA genotype, 3 for SLE patient and AA genotype, 4 for healthy control and GG genotype, 5 for healthy control and GA genotype, 6 for healthy control and AA genotype
	sample ID	sample type		re-sampling group 1	re-sampling group 2	re-sampling group 3	re-sampling group 4	re-sampling group 5	re-sampling group 6	re-sampling group 7	re-sampling group 8	re-sampling group 9	re-sampling group 10	re-sampling group 11	re-sampling group 12	re-sampling group 13	re-sampling group 14	re-sampling group 15	re-sampling group 16	re-sampling group 17	re-sampling group 18	re-sampling group 19	re-sampling group 20	re-sampling group 21	re-sampling group 22	re-sampling group 23	re-sampling group 24	re-sampling group 25	re-sampling group 26	re-sampling group 27	re-sampling group 28	re-sampling group 29	re-sampling group 30	re-sampling group 31	re-sampling group 32	re-sampling group 33	re-sampling group 34	re-sampling group 35	re-sampling group 36	re-sampling group 37	re-sampling group 38	re-sampling group 39	re-sampling group 40	re-sampling group 41	re-sampling group 42	re-sampling group 43	re-sampling group 44	re-sampling group 45	re-sampling group 46
	1	1		4	4	4	1	4	4	1	4	4	4	1	4	5	1	4	1	1	4	4	4	5	1	5	4	1	4	1	4	4	5	1	4	6	5	4	4	4	1	1	4	1	1	1	4	5	1
	2	1		2	1	4	5	1	1	1	1	1	4	4	4	4	1	4	2	4	4	4	1	1	4	2	1	2	1	2	4	4	1	4	3	1	1	4	5	1	1	1	1	4	4	1	4	4	2
	3	1		6	4	4	4	4	1	5	1	4	1	4	4	2	4	4	4	5	4	1	4	1	4	4	1	1	4	5	1	1	2	4	5	4	4	4	2	1	2	5	4	4	1	4	4	3	1
	4	1		4	4	1	4	2	1	1	5	2	4	4	1	4	1	1	1	4	2	4	4	4	1	1	4	2	1	1	6	4	1	1	4	4	4	1	1	4	4	1	4	1	1	4	2	4	1
	5	1		1	2	4	4	2	1	1	1	4	4	1	4	1	1	4	4	1	4	1	4	4	5	4	1	4	4	5	1	4	1	1	1	4	1	4	4	4	1	1	4	4	4	1	1	4	4
	6	1		1	1	4	2	4	1	1	4	4	4	2	4	1	3	4	2	4	1	4	4	5	3	1	1	2	1	1	1	4	1	4	4	1	4	1	1	4	1	4	1	4	4	1	1	1	1
	7	1		1	4	4	4	4	2	5	4	1	4	4	4	4	4	1	4	1	4	2	1	4	4	4	3	2	4	1	4	1	3	2	1	1	4	2	4	2	4	1	2	4	1	5	4	1	1
	8	1		1	4	1	1	1	1	1	1	1	1	1	4	4	2	1	1	3	1	4	4	1	2	1	4	1	2	4	2	1	4	1	1	1	1	4	1	4	4	4	4	1	2	4	2	4	4
	9	1		4	1	5	1	1	1	4	1	4	4	4	1	1	1	4	6	4	4	4	4	1	1	1	2	4	4	1	4	4	4	1	1	4	2	4	4	4	4	2	4	4	2	2	2	4	4
	10	1		1	4	2	4	1	4	1	1	4	4	4	1	1	1	1	2	1	1	4	4	4	4	5	1	4	4	4	4	4	1	2	4	1	4	4	2	4	4	2	1	1	1	2	6	4	1
	11	1		4	1	1	5	4	4	2	4	1	1	4	4	2	1	1	4	4	2	4	1	4	5	4	1	1	2	4	4	5	4	1	4	1	4	4	4	1	1	5	4	4	4	1	2	4	1
	12	1		2	2	4	1	1	2	1	1	4	4	4	4	4	1	1	4	1	4	1	4	4	4	2	2	1	4	4	1	2	1	1	4	3	1	4	2	4	4	4	4	4	1	2	4	3	1
	13	1		4	4	5	1	4	3	5	1	4	4	2	4	2	1	4	4	4	5	4	4	1	1	4	1	4	4	4	4	3	4	1	4	4	4	1	1	5	4	4	2	4	5	4	1	4	1
	14	1		1	1	4	4	4	1	4	1	4	1	4	1	1	1	6	4	4	4	4	1	1	1	1	2	4	4	1	1	4	1	4	2	4	4	4	1	4	2	4	1	5	4	3	6	1	4
	15	1		4	1	1	1	1	1	4	4	4	5	1	1	4	1	4	4	1	1	1	1	1	5	1	1	4	1	4	1	1	4	2	1	1	1	4	2	1	2	4	1	2	4	2	1	1	2
	16	1		4	1	5	4	5	1	4	1	4	1	1	4	1	4	2	4	4	1	1	2	5	4	1	2	4	4	2	5	1	1	2	2	1	2	5	1	5	1	4	4	5	4	4	1	4	1
	17	1		1	1	4	4	1	4	4	1	4	5	4	1	4	2	4	4	4	4	1	4	1	4	1	4	2	2	4	3	4	2	1	1	4	4	4	1	4	4	5	4	4	1	1	4	4	4
	18	1		4	4	4	2	1	4	4	4	4	4	1	1	2	4	4	6	1	1	4	2	4	4	1	1	4	4	1	4	4	1	5	1	1	1	4	4	4	4	4	4	4	4	4	1	2	5
	19	1		1	2	1	4	1	4	2	1	1	1	1	4	4	1	1	4	4	4	2	1	4	4	1	1	4	1	1	4	4	4	1	2	1	6	1	3	1	4	2	1	4	4	4	4	4	1
	20	1		1	4	4	4	4	1	4	4	4	4	5	4	4	1	4	4	2	4	4	2	4	2	4	5	5	2	4	1	4	1	4	1	4	2	4	1	4	4	4	1	2	4	4	3	1	4
	21	1		5	1	4	6	2	4	2	4	2	4	5	1	4	1	4	4	2	4	1	4	2	4	4	4	5	4	2	4	4	1	4	4	2	4	1	1	4	2	1	1	4	1	4	4	4	1
	22	1		1	4	1	1	4	1	1	4	4	1	4	4	3	4	1	2	4	4	1	4	5	1	4	2	4	2	3	4	4	1	4	4	1	4	4	5	4	1	4	2	2	1	1	5	4	2
	23	1		1	4	1	1	1	2	4	5	4	1	4	1	2	1	6	6	3	2	4	1	4	4	1	4	4	1	1	2	4	4	4	1	4	1	5	1	4	2	1	6	4	5	4	4	1	4
	24	1		4	1	1	4	1	4	2	5	4	1	6	1	4	1	6	1	1	5	1	1	4	1	4	1	1	1	1	1	4	4	4	2	4	4	5	4	4	4	4	4	1	4	2	4	4	1
	25	1		1	2	1	1	1	1	4	1	1	4	4	1	1	4	3	1	2	1	1	4	1	5	4	4	1	6	1	4	1	4	4	4	5	4	1	4	5	4	4	4	4	4	1	4	1	4
	26	1		4	4	4	1	4	4	1	4	4	4	1	4	4	1	4	4	4	1	4	4	4	1	1	3	1	1	5	4	4	4	4	3	2	2	1	2	1	3	4	2	4	4	1	4	4	4
	27	1		4	1	4	4	1	4	1	1	5	4	4	5	4	4	4	4	4	4	1	4	4	2	4	1	4	4	4	4	5	4	1	4	4	4	4	4	1	4	2	2	1	4	2	1	4	1
	28	1		1	4	4	1	4	4	1	4	1	4	1	2	5	4	2	1	2	1	2	5	1	1	2	1	1	1	4	5	1	1	4	4	2	5	2	4	1	4	1	2	4	1	4	4	4	6
	29	1		4	5	4	4	4	1	2	1	4	1	4	4	4	4	4	4	2	1	1	2	1	5	4	4	4	1	1	4	5	4	1	1	4	4	4	1	4	4	1	3	4	5	4	4	5	5
	30	1		2	1	4	4	4	1	4	1	4	4	1	4	4	4	1	4	4	4	1	1	4	2	1	1	4	4	4	4	1	1	4	1	4	4	4	4	2	1	4	4	1	4	1	1	4	4
	31	1		3	2	1	1	4	1	4	3	4	4	1	2	4	1	5	4	1	4	1	5	4	1	4	2	1	1	1	4	1	1	1	1	1	4	4	2	2	4	4	1	4	2	1	1	5	1
	32	1		1	1	2	4	4	4	1	2	4	1	4	2	4	4	4	1	4	1	4	4	4	1	1	1	2	2	2	1	4	1	4	4	5	5	1	4	4	4	4	1	1	1	1	4	4	1
	33	1		4	1	1	1	2	1	2	4	4	4	1	4	6	1	4	4	1	6	4	1	4	1	1	4	1	2	1	1	1	1	2	4	4	4	4	1	4	3	4	4	4	1	4	2	2	5
	34	1		4	4	3	4	6	1	2	3	1	1	4	2	4	1	2	1	1	1	4	1	4	1	4	5	2	4	4	4	1	4	1	4	4	4	4	4	1	1	4	4	4	1	1	4	1	4
	35	1		4	4	6	4	1	3	4	5	4	4	2	4	4	4	1	1	4	1	4	4	4	2	4	2	2	1	3	4	2	1	2	4	4	4	1	2	2	4	4	2	5	1	1	1	1	4
	36	1		5	5	4	4	4	2	4	1	1	4	1	4	1	4	4	4	5	1	1	4	1	4	1	1	1	1	4	4	5	4	4	4	2	4	1	4	4	4	4	4	4	4	5	2	4	4
	37	1		4	4	4	5	1	1	4	1	1	2	1	1	1	1	4	1	1	1	2	4	1	1	4	1	2	4	1	4	1	2	1	4	1	4	2	1	1	2	4	4	1	1	4	2	4	1
	38	1		2	4	4	4	4	6	5	4	1	4	1	1	1	4	4	5	1	4	4	4	4	4	5	1	4	4	1	4	1	2	1	1	4	4	4	4	6	1	1	1	4	1	1	4	1	4
	39	1		4	1	1	6	4	1	5	4	1	4	4	4	1	2	4	4	2	1	1	1	1	1	1	4	4	6	1	4	5	2	4	1	4	1	1	3	4	1	1	1	1	5	4	1	2	4
	40	1		4	1	4	1	4	1	2	5	4	3	1	1	4	2	2	1	1	1	4	4	4	1	4	2	4	4	5	4	1	2	4	1	4	4	6	1	4	1	4	2	4	1	4	1	4	1
	41	1		2	4	2	4	1	5	4	5	4	1	1	4	4	1	4	4	1	1	2	1	4	4	5	4	4	5	4	4	4	2	6	4	4	2	1	4	1	1	4	4	4	1	4	1	2	4
	42	1		1	4	4	6	4	1	4	4	4	1	4	2	1	1	4	1	2	1	1	4	4	4	5	3	4	4	4	1	4	4	1	4	1	4	1	1	1	4	1	4	4	1	1	1	4	1
	43	1		1	4	4	4	1	1	1	1	2	4	4	5	1	4	1	4	2	1	5	2	4	4	4	5	2	4	4	1	1	1	4	4	1	1	4	1	1	4	1	4	2	1	4	1	4	3
	44	1		1	4	4	1	4	3	1	4	5	1	1	1	4	4	1	1	4	4	1	4	4	5	1	4	5	1	4	2	1	4	1	2	4	4	1	1	1	1	1	1	1	5	4	4	1	4
	45	1		4	1	1	1	5	5	1	4	1	4	4	4	6	2	4	4	1	4	5	4	4	5	4	1	1	4	2	4	4	1	5	2	1	3	1	4	1	4	6	4	4	4	4	1	1	1
	46	1		1	1	1	4	4	1	5	4	4	4	1	2	4	4	1	4	4	4	4	4	4	2	4	1	4	4	1	1	1	2	2	2	4	4	1	1	1	4	2	1	4	2	4	2	1	1
	47	1		4	1	4	4	4	1	1	4	2	4	1	6	4	4	3	1	1	6	4	4	5	4	4	2	1	4	4	1	1	2	4	1	4	1	4	4	1	1	4	1	4	4	4	4	1	1
	48	1		1	4	4	5	4	4	3	2	1	4	1	4	1	1	1	1	1	1	4	4	1	4	1	4	4	2	2	5	5	1	1	2	6	4	1	1	2	1	1	4	4	4	1	5	3	4
	49	1		4	4	1	1	5	1	4	4	1	2	1	4	4	4	4	4	1	1	1	4	4	4	1	1	5	4	1	1	4	2	1	4	4	1	4	4	1	4	4	1	4	4	5	1	1	4
	50	1		5	4	1	4	1	4	4	1	1	4	4	4	1	2	1	1	1	4	1	4	2	4	1	4	1	4	4	4	1	1	4	4	1	4	2	4	1	4	5	4	4	4	4	4	3	1
	51	1		4	5	5	1	1	4	4	2	4	5	4	4	1	1	1	1	4	1	4	2	4	4	5	2	4	1	2	1	1	2	1	4	1	4	2	4	1	4	1	3	4	1	3	1	1	6
	52	1		1	4	4	2	1	4	2	1	4	1	2	1	1	1	4	5	4	4	4	4	3	1	1	1	1	1	1	3	3	4	1	2	1	2	1	1	4	4	4	4	2	4	2	4	5	4
	53	1		1	1	4	4	4	1	1	4	1	4	2	1	1	4	1	4	1	4	4	5	4	1	4	4	4	1	4	4	4	4	4	4	4	4	4	1	1	1	4	1	4	4	1	4	4	4
	54	1		5	4	4	1	2	2	1	5	1	4	4	6	1	2	4	4	4	1	4	2	1	4	1	4	2	4	1	1	4	5	1	1	1	1	1	5	1	4	4	4	4	4	4	3	3	1
	55	1		4	5	4	2	4	6	4	2	1	4	1	1	2	3	4	1	4	4	5	4	1	5	4	4	4	1	4	4	4	5	6	4	4	1	2	4	2	4	1	1	4	1	4	2	1	1
	56	1		4	1	4	4	5	1	1	4	5	4	2	4	4	4	4	1	1	1	1	4	4	4	1	1	1	1	1	4	1	1	5	1	1	2	6	2	4	4	2	4	4	1	4	1	1	1
	57	1		5	4	1	4	1	1	4	1	4	2	4	4	2	1	1	5	1	4	1	1	1	4	1	2	1	4	4	1	1	2	1	4	1	1	4	4	4	2	4	4	5	4	1	2	1	1
	58	1		1	1	1	4	4	4	1	4	4	4	4	1	4	1	4	4	2	1	3	1	2	4	1	1	6	5	1	1	1	1	1	2	4	4	1	3	1	4	1	1	1	2	1	4	5	1
	59	1		4	4	4	1	4	1	1	4	1	4	2	5	4	1	2	4	4	2	2	5	1	4	4	1	4	4	2	1	4	4	4	1	1	5	4	1	4	2	1	2	1	2	1	4	1	1
	60	1		4	4	2	1	5	1	1	1	4	4	1	4	4	5	4	4	4	4	4	1	2	2	5	4	1	1	1	4	4	4	3	4	2	5	1	4	4	1	4	1	4	1	4	3	1	4
	61	1		2	4	4	4	1	1	4	4	4	4	4	2	2	4	4	1	1	1	4	4	1	1	1	4	4	1	4	4	4	4	4	5	4	1	4	1	4	1	5	4	5	1	4	4	2	2
	62	1		4	4	4	4	4	1	1	4	1	1	4	4	1	4	4	4	4	1	1	4	4	4	4	4	4	1	1	4	4	4	4	4	4	1	4	2	2	5	4	4	2	1	1	4	4	1
	63	1		4	4	2	1	1	1	6	4	4	1	4	4	5	4	1	2	2	4	4	4	4	4	1	1	2	4	4	1	1	4	4	4	4	4	4	2	1	4	4	4	4	4	4	1	4	1
	64	1		5	4	1	4	1	2	1	2	5	5	4	4	4	4	4	2	4	1	4	2	4	2	2	4	4	1	4	4	2	4	4	4	1	1	4	4	1	4	4	1	1	2	4	4	4	1
	65	1		1	1	4	4	4	4	1	3	4	1	1	4	4	1	1	1	1	4	1	3	2	1	5	5	1	4	1	1	6	4	2	1	1	6	2	4	4	4	4	1	4	2	4	4	1	1
	66	1		4	1	4	4	2	4	4	2	2	4	1	4	4	4	4	2	1	2	1	4	1	2	1	4	4	1	5	4	4	4	1	4	4	1	1	1	3	4	2	1	1	4	4	1	2	4
	67	1		4	3	1	4	1	4	4	1	4	1	1	4	5	4	2	4	4	2	1	4	4	1	2	4	1	2	1	4	5	2	2	5	2	5	5	4	4	1	4	1	3	1	4	2	4	1
	68	1		1	4	1	5	4	4	1	4	1	4	1	3	4	1	1	4	1	1	1	1	2	4	1	4	4	6	4	4	5	4	1	1	1	4	4	4	4	4	1	3	1	4	1	4	3	1
	69	1		4	4	4	1	1	4	3	2	1	1	1	4	1	4	4	4	4	2	1	5	4	1	5	1	6	4	1	1	4	1	4	1	1	2	4	4	2	4	1	2	1	4	4	4	4	4
	70	1		1	1	1	4	4	4	4	4	1	4	1	2	4	1	4	2	4	1	4	4	1	1	4	4	2	1	1	1	1	4	3	1	1	1	5	1	1	4	4	3	1	1	4	4	1	4
	71	1		1	4	1	1	4	4	4	4	4	2	2	4	4	1	4	1	2	4	4	4	1	2	4	4	5	4	1	1	1	4	4	4	4	1	4	4	5	4	4	2	4	4	1	5	1	1
	72	1		5	4	4	4	2	4	4	4	4	2	6	1	4	2	1	1	4	4	4	5	1	2	4	2	4	2	2	1	2	1	1	4	1	1	1	1	3	5	2	4	2	1	1	4	1	4
	73	1		4	2	4	4	4	1	1	4	4	5	1	4	1	1	3	2	2	2	1	1	2	2	4	4	4	5	4	4	4	4	1	4	1	4	2	4	2	2	4	4	4	2	1	1	6	1
	74	1		4	1	2	4	4	6	1	4	4	4	4	4	6	4	1	4	4	4	4	2	4	2	4	4	1	4	1	4	4	1	1	4	1	4	4	2	5	1	4	4	1	4	1	4	4	1
	75	1		4	1	4	1	1	4	1	4	5	1	1	5	4	4	4	4	4	4	1	4	2	2	1	4	1	4	6	1	1	1	1	4	4	4	1	1	1	4	1	4	5	4	2	1	2	1
	76	1		4	3	6	1	1	4	2	1	1	1	1	4	1	4	4	1	4	1	4	4	4	4	1	4	2	4	2	4	4	4	3	4	1	1	2	5	4	2	1	1	4	1	4	5	4	4
	77	1		2	2	1	4	2	4	1	3	1	1	4	1	4	4	3	1	4	4	4	2	4	4	1	6	4	4	2	4	1	5	1	5	3	4	4	4	1	4	4	4	4	4	1	1	4	1
	78	1		4	1	1	1	4	4	4	1	4	2	4	3	4	1	1	4	4	2	2	4	1	5	4	4	1	1	4	4	1	1	1	4	1	4	2	4	2	4	4	4	1	1	4	4	1	1
	79	1		1	2	4	4	4	1	4	1	1	4	2	4	4	5	4	1	1	1	1	1	4	4	2	1	2	4	4	4	1	1	2	1	1	4	4	4	1	1	4	4	1	1	4	4	4	4
	80	1		4	4	4	4	1	4	4	1	4	4	6	4	1	5	4	1	1	2	1	3	4	2	4	4	1	4	4	1	1	2	2	1	4	1	1	4	1	4	1	4	4	1	1	3	1	4
	81	1		4	4	4	1	4	4	4	4	4	4	1	1	4	1	1	4	2	2	4	4	4	4	4	4	4	4	2	4	1	4	1	1	4	4	4	4	4	4	1	1	1	5	4	1	4	4
	82	1		4	4	1	4	4	4	4	1	2	1	2	4	4	1	4	2	4	1	4	1	4	2	1	1	4	4	4	1	1	4	4	4	4	4	2	1	4	1	4	1	4	4	1	4	4	1
	83	1		4	5	5	1	4	4	4	4	5	1	1	4	1	1	4	1	4	4	4	5	5	1	4	4	4	2	2	4	1	1	1	1	4	1	4	1	4	4	1	2	2	4	4	1	2	1
	84	1		4	4	4	1	2	4	1	4	1	5	4	4	1	4	4	4	4	4	1	4	5	2	1	1	4	1	1	4	1	1	4	1	1	1	4	4	4	1	4	1	4	4	2	1	1	4
	85	1		4	4	4	2	5	4	1	3	4	4	4	4	1	1	1	4	4	1	5	1	4	2	4	4	4	4	1	4	4	1	4	1	4	4	1	1	4	5	1	4	6	1	4	4	4	1
	86	1		1	1	1	4	5	1	4	2	4	4	1	4	1	1	1	1	3	2	4	4	5	4	4	4	2	4	2	4	4	2	4	1	4	1	4	4	4	4	4	4	4	1	5	2	4	1
	87	1		3	3	1	3	2	1	1	1	4	2	4	2	4	1	4	4	1	4	4	2	1	5	5	3	4	4	4	1	1	4	4	4	4	5	1	1	4	2	2	1	1	1	4	6	4	4
	88	1		5	4	2	4	1	1	1	4	1	4	2	4	4	4	1	4	4	1	4	4	2	2	1	1	3	4	2	4	4	1	4	4	1	4	4	1	1	5	1	1	4	4	4	1	5	4
	89	1		2	4	2	5	4	1	4	4	1	1	4	4	4	5	4	5	4	2	1	1	3	1	1	1	1	1	6	1	4	2	4	1	4	2	5	1	4	4	2	4	4	1	1	2	3	4
	90	1		4	1	4	5	1	4	4	1	4	1	4	2	4	4	4	4	2	2	1	2	4	1	4	5	2	3	3	4	4	2	1	4	4	4	4	1	1	1	1	4	1	4	1	5	5	1
	91	1		4	6	1	1	1	2	1	5	1	1	1	1	1	4	5	4	4	1	1	4	1	1	2	4	4	4	4	2	1	1	4	4	3	4	1	4	1	1	1	4	1	1	4	1	1	5
	92	1		4	4	4	4	4	4	1	4	1	4	4	4	1	4	1	2	1	2	4	4	1	2	1	2	1	5	2	4	1	2	4	4	4	1	4	4	1	4	4	6	1	4	1	2	4	4
	93	1		4	4	4	1	5	4	4	4	5	1	1	2	2	2	1	4	1	4	4	1	5	4	4	1	4	1	2	2	2	4	2	4	4	1	1	4	4	4	1	4	4	4	1	4	4	3
	94	1		5	3	1	1	4	4	1	2	4	4	1	1	1	1	1	4	1	1	5	3	2	1	4	4	1	4	4	5	1	1	1	4	4	4	4	4	4	4	1	2	4	4	4	1	4	4
	95	1		3	6	4	2	1	4	4	1	1	4	1	1	1	4	4	4	4	6	1	5	4	1	4	1	2	1	4	1	1	2	1	1	4	1	2	4	1	4	1	5	1	1	1	4	5	4
	96	1		1	1	4	4	4	1	4	4	4	1	1	1	1	5	4	1	2	4	1	1	1	1	4	1	4	1	1	4	4	4	4	1	1	1	4	4	4	4	1	4	1	4	1	1	4	4
	97	1		4	3	2	4	1	4	1	1	1	4	4	4	1	4	4	4	1	1	4	1	1	1	4	4	4	4	2	4	5	4	4	1	4	4	2	4	1	1	4	4	2	4	4	4	1	4
	98	1		4	1	4	4	1	1	4	2	1	5	4	4	1	4	4	1	4	1	4	4	1	1	4	4	1	4	1	4	2	1	4	4	4	4	2	4	4	4	1	1	1	1	1	2	1	2
	99	1		4	5	1	4	4	4	2	1	4	1	4	1	1	1	1	4	4	1	4	4	1	4	4	1	1	1	5	4	4	1	1	2	1	6	4	1	2	1	4	2	1	4	3	2	4	1
	100	1		1	2	2	1	1	2	4	4	1	4	2	2	4	1	1	4	4	4	1	4	2	1	4	4	2	1	4	4	4	1	4	1	1	1	4	4	4	4	4	1	1	5	1	5	4	1
	101	1		1	4	4	1	1	1	4	4	4	4	4	1	2	2	4	1	1	4	2	4	1	2	1	1	1	3	1	1	1	1	4	6	1	6	1	4	4	1	4	1	3	2	4	4	1	4
	102	1		1	4	4	2	2	6	1	5	1	2	1	2	4	4	1	1	1	5	2	4	1	4	4	4	5	4	1	2	1	4	1	4	4	4	4	4	4	4	1	4	4	1	1	4	4	4
	103	1		1	1	4	2	1	4	4	2	4	1	4	4	4	4	4	4	4	4	1	1	4	4	1	4	4	2	5	5	4	4	4	4	4	1	1	1	4	1	1	5	4	4	4	1	4	1
	104	1		2	1	4	1	1	5	5	4	4	5	4	4	4	4	4	4	4	4	1	6	4	6	3	5	4	4	4	4	4	4	1	1	2	4	5	1	1	4	1	4	1	4	5	1	1	4
	105	1		4	5	1	4	3	1	4	1	4	4	1	4	1	4	2	1	4	1	4	4	3	6	4	1	1	4	5	1	1	4	4	4	5	4	2	1	1	2	6	4	5	1	4	4	4	1
	106	1		1	1	1	4	4	4	4	3	1	2	4	4	2	1	2	5	4	4	4	4	5	4	4	1	4	1	1	4	4	4	1	5	2	1	2	1	1	4	6	1	4	1	4	4	1	5
	107	1		1	1	1	4	6	4	1	4	2	1	4	4	2	4	1	1	5	4	1	5	4	1	2	4	5	1	4	4	1	4	1	4	1	1	4	1	1	1	5	1	5	1	1	4	1	3
	108	1		4	1	2	4	4	4	5	4	3	4	2	1	4	4	4	4	1	3	3	4	4	4	3	4	4	1	5	4	1	1	1	1	4	1	4	4	4	4	4	4	1	2	2	5	1	5
	109	1		4	4	4	1	4	1	1	5	1	1	2	2	1	1	4	1	2	4	2	1	1	2	1	5	1	1	1	2	1	4	5	1	1	4	4	4	1	4	1	2	2	1	1	4	1	1
	110	1		2	1	4	4	4	4	4	1	4	4	1	1	4	6	4	4	5	1	4	1	4	4	4	4	4	4	2	4	2	2	4	4	4	5	1	4	2	4	4	2	4	4	5	4	1	1
	111	1		1	1	4	1	4	4	4	1	4	1	4	4	1	4	1	1	1	4	1	4	4	1	4	1	1	1	4	1	4	1	1	1	4	4	1	1	2	1	4	5	4	1	4	1	1	1
	112	1		1	1	1	3	1	4	1	4	1	4	1	4	1	4	4	4	5	4	4	4	4	4	5	1	1	4	4	1	4	2	5	1	1	1	2	4	2	2	1	4	1	4	2	1	4	1
	113	1		1	4	1	4	4	4	4	1	5	1	4	1	5	5	1	2	4	4	1	4	4	1	4	1	5	1	1	4	2	1	4	1	1	1	4	1	1	4	4	4	1	4	4	1	4	1
	114	1		1	2	1	2	5	4	1	1	1	4	2	4	4	1	4	4	2	4	6	4	1	4	4	5	1	6	4	1	1	1	1	4	2	4	1	4	1	4	4	1	1	4	4	4	4	4
	115	1		4	1	4	4	1	4	4	4	1	2	1	4	1	2	1	4	4	4	4	1	4	4	4	3	4	4	2	4	4	4	2	5	2	1	4	4	2	1	4	1	5	4	4	1	4	4
	116	1		4	1	4	4	4	2	4	4	5	2	1	4	4	1	4	4	1	4	2	1	4	4	4	4	6	1	4	4	4	4	4	4	4	1	1	1	4	5	4	5	4	4	2	4	1	2
	117	1		4	4	5	4	1	1	4	5	4	1	4	4	4	1	4	4	1	4	1	4	1	4	1	4	4	1	1	2	5	1	4	1	1	1	1	1	4	1	4	1	4	4	1	1	4	4
	118	1		1	1	1	1	1	4	1	1	4	1	4	1	6	1	1	2	4	4	4	4	1	2	1	4	1	4	4	1	1	2	4	5	2	1	1	4	4	4	4	1	2	5	4	4	4	1
	119	1		4	2	1	4	4	2	1	1	4	1	3	4	1	1	1	4	1	5	4	1	1	4	4	4	1	2	1	5	4	1	2	3	1	1	4	4	2	2	1	4	4	1	4	4	4	4
	120	1		4	4	4	4	2	4	1	4	4	1	4	1	4	4	4	1	1	4	4	4	4	4	4	1	4	5	1	1	1	3	5	1	1	1	1	4	1	4	1	1	4	1	2	4	1	1
	121	1		4	4	4	4	4	1	1	1	4	2	1	2	1	4	4	1	4	5	4	1	1	4	2	1	1	4	2	1	1	2	4	4	1	1	1	4	1	1	1	4	4	5	1	4	1	1
	122	1		1	4	4	4	4	3	2	4	4	1	1	1	4	4	4	1	1	6	1	2	4	4	4	1	4	1	1	1	4	2	1	1	1	3	4	1	1	1	1	1	4	2	4	4	4	1
	123	1		5	1	1	1	4	4	4	1	1	1	4	5	1	1	1	5	1	1	1	4	4	2	5	4	1	2	1	2	1	1	4	4	4	3	4	1	4	1	4	4	1	4	1	1	5	4
	124	1		4	5	4	4	1	1	4	4	1	4	4	1	4	2	1	4	4	1	4	1	2	2	2	1	4	4	4	1	4	4	1	4	4	4	2	5	4	4	1	1	4	4	1	4	5	4
	125	1		4	4	4	1	1	4	4	1	1	5	4	1	1	1	5	4	4	1	5	4	1	1	1	4	4	1	1	4	4	1	2	1	2	4	1	1	4	4	4	5	4	1	1	2	4	6
	126	1		1	4	1	4	1	4	4	6	1	1	1	1	1	1	1	2	4	1	1	4	2	4	5	4	5	2	1	1	4	1	5	2	4	2	2	4	4	4	1	4	4	1	1	1	4	4
	127	1		1	1	2	1	1	4	4	4	2	4	4	4	4	5	5	1	1	4	4	4	5	1	4	1	4	2	1	2	4	4	1	4	6	2	4	1	4	4	4	1	1	4	4	4	1	4
	128	1		1	3	1	4	4	4	5	4	1	4	1	1	1	2	4	1	4	1	4	1	4	1	4	1	4	1	1	1	1	1	4	4	1	5	4	4	1	4	4	4	1	4	2	4	2	1
	129	1		2	4	1	4	4	1	3	4	1	1	1	4	1	4	4	1	4	2	4	1	5	4	4	2	2	1	1	6	4	5	1	4	1	4	4	4	1	1	4	2	1	4	4	1	4	4
	130	1		1	1	4	4	4	4	1	2	1	4	4	4	1	3	4	4	1	1	1	5	2	4	4	1	4	1	4	2	5	4	1	1	4	2	4	4	5	4	1	1	1	4	3	4	1	3
	131	1		2	6	4	1	4	1	1	1	1	4	4	1	4	1	4	1	4	1	4	1	4	1	4	2	4	4	4	4	4	1	5	1	1	5	1	2	2	4	1	4	4	1	4	5	2	4
	132	1		4	4	3	4	4	4	4	1	1	1	4	4	1	2	4	2	1	1	4	6	2	2	5	4	1	1	4	4	2	4	2	1	4	2	2	4	1	1	1	1	1	6	1	1	1	2
	133	1		2	1	4	4	1	5	2	4	1	4	4	4	1	3	5	4	1	1	1	6	1	4	4	1	1	1	2	2	5	1	4	4	4	1	1	4	5	5	2	4	1	1	1	2	1	4
	134	1		4	5	4	4	1	1	1	1	4	4	1	4	4	1	1	4	4	4	4	4	5	1	1	4	1	4	5	1	4	1	4	4	1	1	4	4	2	4	1	4	1	1	1	4	4	4
	135	1		4	1	4	1	1	1	1	1	1	5	4	2	1	2	1	4	4	2	2	1	4	2	1	1	4	1	1	4	4	1	1	4	4	4	1	4	4	2	4	1	1	4	4	2	1	6
	136	1		1	4	3	1	1	4	6	4	1	4	1	1	3	3	4	4	4	2	1	4	1	1	4	2	1	4	4	4	1	4	1	1	1	3	5	4	4	4	1	1	4	1	4	1	1	4
	137	1		1	2	1	1	4	2	1	4	1	1	4	4	4	4	1	1	1	1	1	4	4	4	4	2	1	1	3	1	4	4	4	2	1	1	5	1	1	1	2	1	1	4	4	1	1	1
	138	1		2	5	2	4	1	4	4	6	4	4	1	4	4	2	1	1	2	1	4	4	4	4	1	4	1	4	2	1	4	1	4	1	4	4	4	5	1	4	4	5	1	1	2	4	1	4
	139	1		4	4	1	1	3	4	1	4	4	1	1	4	4	4	5	1	4	2	4	1	4	4	4	1	4	4	4	4	4	1	4	4	5	1	2	2	4	4	4	4	1	1	4	1	2	1
	140	1		4	4	4	4	3	1	3	4	4	1	1	1	4	4	1	4	4	4	4	1	4	4	1	4	2	1	1	4	1	4	4	1	4	1	4	2	4	4	4	5	4	4	4	4	4	5
	141	1		4	2	4	2	6	1	5	4	2	4	4	4	1	1	1	4	4	1	4	4	1	4	1	4	1	5	1	4	1	1	4	4	1	4	5	4	1	1	2	1	1	1	4	4	4	4
	142	1		4	4	4	1	4	2	4	4	1	2	1	1	1	1	2	1	1	2	1	4	4	1	1	1	4	4	1	2	4	1	1	4	1	1	3	3	4	3	1	1	4	1	1	4	4	4
	143	1		4	4	4	1	1	4	1	5	1	1	4	1	1	4	1	2	4	4	1	1	4	1	4	1	2	4	2	4	4	1	4	4	1	4	3	1	1	1	4	1	4	4	4	4	4	4
	144	1		2	1	4	4	1	1	2	1	4	1	1	1	5	4	1	5	4	4	2	4	3	2	1	4	1	4	1	2	1	3	4	4	4	4	4	4	2	1	1	2	1	4	2	1	5	1
	145	1		4	4	4	4	4	1	1	4	1	1	4	1	4	1	4	5	1	4	2	1	4	4	4	4	1	1	1	5	1	1	2	4	1	2	2	4	1	1	5	4	1	4	5	1	6	4
	146	1		1	2	4	1	1	1	1	2	4	4	1	2	4	1	1	2	1	4	4	4	4	4	4	4	4	4	5	4	4	1	2	1	1	4	2	2	4	1	4	4	4	4	4	3	4	2
	147	1		4	4	1	4	1	5	1	4	4	4	2	4	2	1	1	4	4	4	4	1	1	1	2	1	4	4	1	4	4	1	4	5	1	5	1	4	1	4	1	4	4	1	5	2	4	1
	148	1		5	1	1	4	1	2	1	4	6	4	1	6	2	1	2	4	4	4	4	2	4	1	4	4	4	4	2	6	4	1	4	4	5	5	4	2	4	5	4	1	5	1	2	1	1	1
	149	1		1	2	1	4	4	1	4	4	1	4	4	4	4	4	4	4	1	1	4	1	1	1	1	4	1	1	1	1	5	4	1	1	4	4	4	4	4	4	1	1	4	1	2	1	2	4
	150	1		1	4	4	1	1	4	2	2	4	1	4	1	4	4	2	5	4	4	4	2	4	1	1	2	6	5	5	1	1	4	1	5	1	5	5	4	4	4	4	2	1	4	1	5	4	4
	151	1		1	1	4	4	4	2	4	4	4	4	4	1	4	5	5	1	2	1	5	4	5	4	2	5	4	2	4	1	1	1	1	5	4	4	1	4	4	1	4	1	1	2	4	1	1	4
	152	1		4	4	1	4	5	4	1	4	4	1	1	4	2	5	4	1	1	1	4	4	1	1	4	4	1	4	1	2	1	1	5	1	1	1	1	4	4	2	5	1	1	4	1	2	1	1
	153	1		1	4	4	1	1	1	5	6	5	4	4	1	4	4	4	4	4	4	1	4	1	4	1	2	1	2	5	1	4	4	4	4	1	5	1	4	1	1	1	4	1	4	4	1	1	4
	154	2		1	4	4	4	4	4	4	1	4	4	4	4	1	4	4	4	4	1	1	4	4	4	2	1	2	2	1	1	1	1	4	4	1	2	4	1	4	4	4	4	4	4	1	4	5	1
	155	2		2	4	1	1	4	1	1	5	1	4	4	4	4	4	4	1	4	1	4	1	5	1	4	1	4	2	4	2	4	1	2	4	4	1	4	4	4	4	1	4	2	5	3	4	2	1
	156	2		1	4	4	4	1	4	4	1	1	2	5	4	1	3	1	1	1	1	4	1	2	4	4	4	4	1	4	4	4	2	4	1	1	1	1	4	4	3	2	1	2	1	1	4	1	1
	157	2		1	1	1	4	1	4	4	4	4	1	5	1	1	1	4	4	1	1	4	1	4	4	1	1	4	4	4	2	4	4	5	4	3	4	1	5	4	4	1	1	2	4	2	1	4	4
	158	2		1	4	1	2	1	1	1	1	1	4	1	4	4	1	4	1	1	1	4	4	4	4	4	2	4	2	1	1	4	4	1	5	1	1	4	4	4	4	1	4	2	1	2	4	4	1
	159	2		1	4	1	2	4	4	3	4	4	3	4	4	1	1	1	2	1	1	1	4	1	4	5	2	1	4	4	1	1	1	1	1	4	4	4	1	4	1	5	2	1	4	4	1	2	2
	160	2		1	4	4	1	2	1	4	1	2	1	1	4	2	5	1	4	4	1	1	1	1	2	1	1	2	4	1	4	4	4	4	5	4	1	1	1	4	4	1	4	4	4	4	4	1	4
	161	2		4	1	4	5	4	1	4	4	4	1	4	1	1	1	4	4	4	4	4	2	1	1	4	1	4	4	1	1	6	4	2	4	1	1	4	4	4	4	4	1	4	3	1	1	1	4
	162	2		1	5	4	4	4	1	4	1	4	4	4	1	1	4	4	4	1	1	4	1	1	1	4	4	4	1	4	4	1	4	4	4	2	4	1	1	1	4	4	4	4	1	1	1	4	5
	163	2		1	2	4	1	4	1	5	1	1	4	2	1	4	5	2	4	5	4	4	4	4	4	4	4	4	5	1	1	1	4	4	1	4	4	2	4	5	1	4	1	4	1	5	4	4	4
	164	2		2	5	4	1	1	1	4	4	1	1	2	4	4	4	4	4	1	4	1	5	1	1	4	4	5	4	4	3	4	1	1	4	1	5	1	4	4	1	1	5	4	4	4	2	4	4
	165	2		1	4	2	2	4	1	4	4	1	4	4	4	1	5	1	4	1	2	4	4	4	1	4	1	4	4	1	5	4	6	4	4	6	4	4	1	1	4	1	3	5	2	3	5	2	4
	166	2		4	4	4	4	4	1	4	5	4	4	4	5	1	4	1	1	1	4	1	1	1	4	3	6	5	4	4	4	4	4	4	2	4	1	4	5	4	2	1	4	2	4	4	4	4	4
	167	2		2	4	4	5	4	1	3	4	1	4	4	5	1	5	1	2	1	4	5	4	1	1	1	4	1	1	4	4	4	1	4	4	4	2	2	2	6	2	4	1	1	4	4	1	4	1
	168	2		4	4	4	5	4	4	2	1	1	4	4	2	4	2	1	6	1	1	1	2	3	1	4	4	3	4	4	1	4	2	4	1	5	1	1	4	4	1	4	1	4	1	4	1	4	1
	169	2		4	4	1	4	4	1	4	4	4	1	1	4	1	4	1	1	4	1	4	4	1	4	1	4	4	5	1	4	4	4	4	4	2	1	4	4	1	5	4	1	1	4	1	4	4	3
	170	2		4	4	4	2	1	4	4	5	1	4	1	6	1	1	4	1	4	4	1	1	4	4	1	2	2	4	4	4	1	2	4	4	4	1	4	5	1	2	4	1	4	4	4	4	4	6
	171	2		1	1	4	3	1	4	1	1	1	4	4	4	4	1	4	1	6	2	1	1	4	1	4	1	5	4	1	2	1	4	1	4	4	1	1	4	1	4	2	4	3	4	1	2	4	2
	172	2		1	3	4	4	2	1	2	1	1	4	2	4	1	1	1	4	1	4	1	2	4	5	4	4	1	1	1	1	1	1	1	4	1	1	1	2	1	4	4	1	4	4	6	4	1	2
	173	2		4	4	4	4	4	4	1	4	1	4	2	1	6	4	4	4	4	4	1	4	4	4	4	2	4	1	2	2	2	1	1	4	4	4	5	4	1	4	4	4	1	3	6	4	4	1
	174	2		4	4	5	1	4	4	4	1	4	2	4	4	4	5	1	4	2	4	4	1	5	1	1	4	1	4	4	4	2	4	4	2	4	4	2	4	4	1	4	4	4	2	4	4	4	1
	175	2		2	4	4	4	2	4	1	4	4	5	4	1	4	4	4	2	1	4	1	2	4	4	1	5	1	1	2	1	1	4	2	1	2	1	4	1	1	4	1	4	4	4	4	1	4	4
	176	2		4	4	2	4	1	1	4	4	1	3	4	1	4	1	1	1	4	1	4	4	4	1	1	1	4	1	1	1	1	4	5	1	2	1	1	4	2	4	4	1	4	4	4	4	4	4
	177	2		4	1	1	5	1	1	4	4	5	1	4	1	1	1	1	4	4	5	1	4	4	1	4	2	1	1	4	4	1	1	2	4	1	1	2	1	2	4	4	4	4	4	1	5	4	4
	178	2		6	1	5	1	1	2	1	1	1	1	4	1	1	2	4	1	4	4	4	1	4	4	5	1	4	4	1	4	1	1	2	1	4	4	1	5	4	4	1	4	4	1	4	2	2	4
	179	2		2	4	1	4	4	4	5	5	2	2	4	1	4	3	4	4	1	4	1	4	4	4	4	4	2	1	4	5	1	4	2	1	1	4	4	4	4	4	4	4	4	4	2	4	1	1
	180	2		2	6	2	4	4	4	4	4	4	4	3	4	1	5	4	4	1	1	1	4	4	4	4	4	4	1	1	1	1	1	1	4	4	2	1	4	4	4	4	3	4	4	4	4	5	4
	181	2		2	1	4	1	1	1	2	1	1	1	4	4	4	1	4	1	4	4	4	4	4	1	4	1	1	1	4	4	4	5	4	1	3	1	5	4	1	2	4	1	5	2	1	2	4	4
	182	2		1	4	4	6	1	1	1	4	4	4	4	4	4	1	5	5	4	1	4	4	5	4	1	4	1	4	1	4	1	4	4	4	1	4	4	1	4	2	1	2	1	1	4	1	4	1
	183	2		4	1	4	1	5	1	1	1	1	4	1	4	1	4	1	5	4	4	1	4	2	2	2	1	5	4	5	1	1	3	1	1	1	3	1	1	1	2	1	4	2	4	1	1	2	5
	184	2		4	3	1	2	1	1	1	1	2	4	1	1	4	4	1	2	1	2	3	4	1	1	4	1	4	6	4	1	1	6	1	4	1	4	4	1	5	1	4	4	4	1	4	1	1	4
	185	2		1	4	4	1	1	4	1	5	4	1	1	1	1	4	1	1	1	4	3	4	2	4	4	2	4	4	4	1	1	4	4	4	1	3	2	2	1	1	1	1	4	2	4	1	1	4
	186	2		1	1	1	4	4	1	4	1	4	4	4	4	2	1	1	4	4	4	3	4	1	1	4	5	4	2	4	4	2	4	4	1	5	2	1	4	1	4	4	4	4	1	4	5	1	1
	187	2		5	4	1	1	6	1	5	2	2	4	1	2	2	3	4	4	4	1	4	4	4	1	4	4	4	4	4	4	4	2	4	6	4	1	4	1	1	1	2	4	2	1	2	1	2	5
	188	2		4	1	1	1	2	2	4	2	1	1	4	1	1	3	4	4	1	4	4	4	2	4	1	4	1	1	4	4	1	4	1	1	1	4	1	1	4	1	1	1	4	4	1	4	4	1
	189	2		1	4	4	4	1	4	3	4	4	1	1	1	4	4	4	4	2	4	4	1	2	4	4	1	4	4	4	4	1	1	4	2	4	4	1	4	1	5	2	4	4	5	1	4	1	4
	190	2		4	4	4	2	1	4	1	4	2	4	1	1	1	1	4	1	4	4	4	4	4	2	2	2	4	1	2	4	4	4	2	1	5	4	4	4	4	4	1	1	4	5	1	4	2	4
	191	2		2	4	4	1	1	4	1	4	1	2	4	2	4	1	1	4	2	1	4	4	4	1	4	5	4	4	1	1	1	4	4	4	4	4	4	2	1	2	4	4	1	4	5	1	4	1
	192	2		4	1	4	5	4	4	4	1	1	4	1	3	4	4	1	4	2	4	4	2	1	4	4	2	1	4	1	1	4	4	4	1	4	4	6	1	1	1	4	1	4	1	4	1	1	1
	193	2		5	4	4	1	2	2	1	4	4	1	1	4	2	6	5	5	4	1	4	5	1	4	1	5	4	2	1	1	1	4	1	4	1	4	5	2	4	4	2	1	2	4	4	1	4	4
	194	2		4	4	4	1	2	4	5	4	4	4	4	4	4	1	4	1	4	1	4	1	1	3	4	1	4	2	2	4	1	4	2	4	2	1	1	1	4	4	1	4	4	4	4	1	4	1
	195	2		1	4	4	5	5	4	4	5	4	1	4	1	1	2	4	4	4	4	4	1	4	2	3	2	1	1	1	4	1	4	5	1	1	5	4	4	5	1	4	4	1	4	1	4	3	1
	196	2		2	2	1	4	1	1	5	1	4	1	1	1	4	1	2	1	1	6	4	4	4	1	2	1	1	4	1	4	1	4	5	1	4	1	4	4	4	1	4	4	1	4	1	1	5	4
	197	3		4	2	5	1	2	1	4	1	1	4	1	1	4	2	1	6	5	5	4	4	4	1	4	1	5	3	4	4	1	2	5	2	1	1	4	5	1	2	4	1	5	4	2	1	4	2
	198	3		4	1	1	4	4	4	5	1	2	2	2	1	5	4	4	4	2	1	4	4	1	1	1	1	4	4	4	4	4	4	4	1	4	4	1	4	4	1	4	1	4	4	4	1	1	2
	199	3		1	1	2	4	1	2	4	1	4	1	4	1	1	1	2	1	4	4	4	1	4	1	2	4	1	4	4	4	2	4	1	4	4	4	4	4	4	4	4	4	4	4	3	1	1	1
	200	3		4	4	1	4	1	4	5	2	1	1	5	1	1	4	1	4	5	2	4	4	4	1	4	4	5	4	1	4	2	4	4	4	4	4	4	4	1	4	1	4	4	2	3	1	4	1
	201	3		1	1	1	4	2	4	2	2	1	2	4	1	1	2	1	4	2	1	1	4	4	1	4	1	1	1	4	4	4	4	5	2	4	4	6	1	1	1	1	4	4	4	1	4	1	4
	202	3		4	4	4	4	5	1	1	1	1	4	4	5	5	2	2	5	5	4	4	1	4	1	4	1	1	3	1	2	4	1	4	1	1	1	4	4	1	1	2	4	4	4	4	4	4	1
	203	3		4	4	1	4	4	4	1	4	5	4	1	5	4	4	4	4	4	4	1	2	4	4	4	5	4	4	4	1	4	1	4	4	4	4	1	4	4	4	4	1	4	4	1	4	4	4
	204	3		1	4	1	1	1	4	2	4	2	4	1	4	4	6	6	1	4	4	4	1	5	4	4	4	4	4	4	1	5	1	4	1	1	1	2	1	4	4	1	1	4	2	4	4	1	4
	205	4		4	6	1	4	2	4	1	1	4	1	4	1	4	1	4	1	1	1	4	1	4	4	2	5	1	1	3	1	1	4	1	4	4	5	4	1	2	2	4	5	1	1	4	4	2	2
	206	4		4	4	1	2	2	1	1	4	4	4	4	1	4	4	4	4	1	2	4	1	4	4	4	4	4	1	4	4	4	1	4	4	1	4	4	4	1	4	4	4	4	4	4	2	4	4
	207	4		4	1	4	2	1	4	1	1	1	1	4	4	1	1	4	1	2	1	4	3	4	5	4	4	4	4	5	1	1	1	4	4	2	1	1	4	2	4	1	1	4	4	1	4	4	5
	208	4		4	4	1	1	2	1	4	1	1	4	1	4	2	4	1	1	4	4	4	1	4	5	4	4	1	1	2	4	2	1	5	1	1	4	2	1	1	1	1	4	4	2	1	4	1	4
	209	4		4	1	2	4	1	1	4	4	4	1	4	1	4	4	4	4	1	4	3	4	5	5	5	4	4	1	3	5	4	4	4	1	1	4	4	1	4	6	1	4	3	4	2	6	4	4
	210	4		1	6	4	4	4	4	1	2	4	2	1	1	1	4	1	5	4	5	1	1	4	4	1	1	4	1	1	1	1	1	1	4	1	4	4	4	1	4	4	2	4	4	1	4	1	2
	211	4		4	4	3	1	4	4	4	1	1	4	2	1	1	1	1	2	2	3	1	4	2	4	4	4	4	5	4	2	4	4	4	1	1	1	4	4	6	4	1	4	5	4	4	4	4	1
	212	4		1	4	4	4	1	4	4	1	1	4	4	1	4	4	1	4	4	1	4	1	4	4	4	2	4	4	1	4	4	4	1	4	4	4	1	2	2	4	4	5	4	4	4	1	4	4
	213	4		4	3	5	4	1	5	4	4	1	1	4	1	2	4	3	1	1	1	4	1	4	4	1	1	1	4	1	4	4	5	4	4	4	4	1	1	4	4	4	4	4	1	1	1	5	5
	214	4		1	4	1	3	5	4	1	4	1	4	1	4	4	4	1	4	4	4	3	5	1	1	1	4	1	4	1	2	4	4	4	2	2	4	1	4	3	5	1	4	1	1	1	4	4	1
	215	4		2	4	4	1	4	5	4	6	4	1	4	1	1	1	4	1	3	2	2	4	2	4	4	1	1	1	1	5	4	2	1	2	1	2	4	2	4	2	4	3	1	4	4	4	1	1
	216	4		1	4	4	4	1	2	4	4	1	4	1	4	4	4	1	4	4	4	1	1	1	2	6	5	1	1	4	4	1	4	4	1	1	4	1	1	1	4	1	4	4	4	4	4	1	4
	217	4		4	4	1	1	4	1	1	1	4	2	1	1	1	5	4	1	1	1	1	2	4	5	4	4	4	1	4	1	4	2	1	1	4	4	5	5	4	1	4	4	4	4	2	4	4	5
	218	4		4	1	4	4	4	4	1	4	1	5	1	1	5	4	1	4	4	4	1	4	5	4	4	2	1	4	4	2	2	5	4	1	4	5	2	2	2	4	4	1	1	1	1	4	4	4
	219	4		4	3	4	2	4	4	4	4	1	1	1	4	1	2	4	4	3	1	3	2	1	4	1	5	4	1	4	4	1	5	2	4	4	1	4	1	5	4	2	1	4	4	4	1	4	4
	220	4		4	1	1	1	5	2	4	1	1	4	5	2	5	1	1	4	1	4	1	2	1	2	1	4	4	4	1	1	4	1	1	4	1	4	4	4	4	2	6	4	4	4	5	4	3	1
	221	4		2	3	4	4	4	4	4	4	4	1	4	4	1	5	4	1	4	4	4	4	6	1	4	1	4	1	1	6	1	1	4	4	1	4	1	4	2	4	1	4	1	4	1	4	1	4
	222	4		4	4	6	1	4	4	6	5	1	4	2	4	4	1	4	3	1	4	1	1	6	4	1	4	4	5	1	1	4	4	1	4	4	4	6	4	5	5	4	4	1	1	1	4	4	2
	223	4		2	4	3	4	1	4	4	1	4	1	1	1	2	4	4	4	4	4	4	4	1	4	4	4	2	1	6	4	1	1	1	1	2	4	1	2	4	6	1	1	4	1	4	6	4	4
	224	4		4	2	1	4	5	1	1	4	1	4	1	1	3	3	1	1	4	2	2	5	4	1	1	4	5	4	1	4	2	1	4	1	1	2	1	1	4	1	2	4	4	6	4	2	4	4
	225	4		4	1	1	4	4	1	1	1	4	3	1	4	4	1	1	1	4	4	2	4	4	2	4	1	1	4	4	2	1	4	4	1	1	4	4	4	1	1	4	4	4	4	1	4	1	1
	226	4		6	1	2	4	1	3	2	1	1	1	4	4	4	4	5	4	3	4	4	4	1	4	1	1	4	1	1	1	4	1	1	4	4	4	2	1	1	1	4	4	4	4	4	4	1	1
	227	4		4	1	5	4	4	5	2	6	2	1	5	4	1	1	4	2	1	4	1	2	2	2	4	4	2	1	4	1	4	1	4	1	4	4	4	1	4	4	4	1	4	1	2	4	2	1
	228	4		4	4	2	4	1	4	1	2	4	1	4	1	4	2	1	2	1	1	4	4	4	4	4	2	4	4	4	4	1	4	4	4	4	1	4	1	4	3	1	4	4	4	1	4	4	4
	229	4		4	4	1	1	4	1	4	1	4	4	4	3	4	6	4	2	4	1	4	4	4	4	2	4	1	5	5	5	4	4	1	4	4	1	4	4	1	1	1	1	1	4	3	4	4	2
	230	4		1	4	5	4	4	2	1	5	4	4	5	2	1	4	1	1	1	1	4	5	5	1	4	2	1	4	4	1	1	4	4	4	1	1	5	1	4	1	4	1	2	2	4	2	1	2
	231	4		5	3	5	1	1	1	2	1	4	4	2	1	4	1	4	2	4	4	4	4	2	4	4	5	2	1	1	6	4	3	1	1	4	1	5	4	1	4	4	4	4	2	4	4	2	1
	232	4		1	4	1	1	1	1	4	4	2	1	1	4	1	5	4	4	4	4	4	4	4	1	1	1	5	4	4	1	4	4	4	4	5	4	1	4	1	4	4	4	1	5	1	5	3	1
	233	4		1	4	1	1	2	1	4	2	4	2	1	4	4	4	4	1	1	4	1	4	1	4	1	4	4	4	5	1	5	4	2	1	4	4	4	1	4	1	1	1	4	4	4	4	1	2
	234	4		1	4	4	2	5	4	1	4	4	1	4	1	4	1	1	2	4	4	4	1	4	5	4	2	1	5	2	1	4	1	1	1	3	1	1	4	4	4	1	4	1	1	1	4	4	1
	235	4		1	4	4	2	4	1	4	4	1	4	4	4	1	1	4	1	1	4	4	2	1	4	1	1	5	1	4	4	4	5	1	4	4	5	4	1	4	4	1	4	4	1	4	4	4	1
	236	4		4	2	2	1	4	1	4	1	1	1	1	4	1	4	4	4	1	4	1	4	3	1	1	4	6	2	4	5	1	1	2	4	4	4	4	4	4	1	4	1	5	1	2	2	1	1
	237	4		1	2	1	1	4	4	5	4	1	4	4	4	1	1	4	4	4	5	4	2	5	4	4	4	4	4	4	1	4	2	5	1	4	4	5	4	1	1	4	1	1	2	1	4	1	4
	238	4		4	2	1	1	2	1	4	4	4	4	5	4	1	1	5	1	5	1	4	4	4	4	1	1	1	1	4	2	2	1	4	1	1	4	5	4	4	4	2	1	4	2	1	1	2	4
	239	4		1	5	4	2	4	4	4	4	1	1	4	2	4	4	4	1	1	4	1	4	4	1	4	4	5	1	4	2	1	4	2	1	4	1	2	1	4	4	4	1	4	2	1	4	4	4
	240	4		6	4	1	1	1	5	1	1	4	5	1	2	4	2	1	1	3	2	4	5	1	4	1	4	1	4	1	4	2	1	4	1	4	4	1	4	6	5	5	1	4	4	1	1	4	1
	241	4		2	2	4	2	4	4	1	4	1	4	4	1	1	4	2	1	4	4	2	1	1	4	1	6	5	1	4	4	1	4	4	1	4	4	4	2	2	1	1	1	2	4	1	4	4	5
	242	4		4	3	1	5	1	2	1	1	1	4	1	1	1	2	4	2	1	1	5	4	2	1	4	4	2	1	4	1	1	4	1	1	4	4	1	4	4	4	4	2	2	4	4	1	1	4
	243	4		4	1	4	1	4	4	4	4	4	4	1	4	4	4	5	1	1	1	4	2	2	1	1	1	4	2	4	1	4	4	1	5	4	5	4	4	4	5	1	2	1	4	4	1	1	1
	244	4		2	1	1	4	1	1	4	2	1	4	1	1	4	4	4	1	4	2	1	1	5	1	4	2	4	4	1	1	1	1	4	1	4	1	2	4	1	4	3	1	1	4	4	4	4	4
	245	4		1	4	2	2	4	4	4	4	1	4	4	2	4	4	1	4	1	4	1	1	4	1	4	4	4	5	4	1	1	1	4	4	4	4	5	1	1	2	4	2	4	4	1	4	4	1
	246	4		1	1	2	4	4	4	4	4	2	1	4	1	4	4	4	1	5	4	4	2	5	4	2	4	4	4	6	4	4	2	2	4	5	4	4	1	1	1	4	1	4	1	1	5	1	2
	247	4		3	4	4	1	4	1	4	1	1	4	4	4	1	4	4	1	6	4	4	4	1	1	4	4	4	1	4	2	4	4	4	4	4	5	1	1	4	4	1	4	4	4	4	4	1	4
	248	4		4	1	2	4	1	4	1	2	1	1	1	4	1	4	4	4	1	1	1	4	4	4	4	4	4	1	1	1	4	1	5	1	4	1	1	1	4	1	1	1	4	2	4	4	4	1
	249	4		4	1	2	1	2	2	1	1	4	1	4	4	1	4	1	4	4	1	4	1	1	4	4	1	4	4	4	4	4	4	4	1	2	1	2	4	1	1	1	1	1	4	4	4	4	1
	250	4		4	1	4	4	4	4	4	2	1	5	4	4	4	4	4	6	6	4	4	1	4	4	1	4	4	4	1	4	1	5	4	4	4	6	6	4	4	1	1	1	4	1	1	4	1	1
	251	4		4	1	2	4	5	4	5	1	4	4	4	2	4	4	4	1	4	1	1	2	1	1	5	3	5	1	5	1	4	4	1	2	1	1	1	2	1	4	1	4	4	1	1	3	5	1
	252	4		4	4	4	1	1	1	4	2	1	4	1	1	1	4	1	2	1	1	4	4	4	4	1	1	2	5	4	1	4	5	4	1	1	5	1	5	4	1	1	4	1	4	4	1	1	1
	253	4		4	4	1	1	2	4	1	4	4	4	4	1	4	5	4	4	4	4	1	1	1	1	4	4	5	4	1	4	1	1	1	4	1	1	1	1	1	1	3	4	4	1	2	1	4	2
	254	4		4	4	4	1	1	4	1	1	1	4	4	4	4	4	6	4	4	1	4	1	5	4	1	4	1	1	1	4	1	2	5	1	1	4	2	1	5	4	4	4	4	1	4	4	4	1
	255	4		4	1	4	4	4	4	4	2	4	4	1	1	1	4	1	4	4	4	5	1	4	1	1	4	4	1	2	1	2	1	5	1	4	5	4	1	1	1	1	1	2	5	4	4	4	3
	256	4		1	4	4	4	4	4	1	1	4	1	4	4	4	4	5	4	4	5	4	1	1	4	1	1	1	4	3	5	4	4	4	4	4	1	1	4	3	4	5	5	1	1	1	4	1	1
	257	4		1	1	1	3	4	4	4	2	3	4	4	4	4	4	1	4	2	2	4	4	4	4	4	4	1	1	4	4	4	4	1	4	4	4	4	4	1	1	2	4	1	1	5	4	4	1
	258	4		4	4	4	4	1	1	4	4	1	4	4	2	1	2	2	4	4	5	4	2	4	4	4	4	4	5	4	4	1	5	1	4	1	4	4	4	2	4	4	1	5	4	2	1	1	1
	259	4		1	4	1	2	2	1	1	4	2	1	4	2	4	4	1	4	1	4	1	1	4	1	4	1	1	2	4	4	4	1	4	4	4	1	4	4	4	4	4	5	1	4	4	4	1	5
	260	4		4	4	4	2	1	1	1	1	4	5	6	2	4	4	5	1	4	1	1	4	4	4	1	4	3	4	4	1	4	4	3	2	1	4	1	1	1	4	4	1	6	1	3	1	4	2
	261	4		4	1	4	4	4	4	4	1	1	1	1	4	2	1	5	4	1	2	1	1	4	1	4	1	1	4	4	4	4	1	1	6	4	1	1	4	1	1	4	1	1	4	1	4	1	5
	262	4		1	5	1	5	4	1	4	5	1	1	4	1	4	4	4	4	1	4	4	1	4	4	4	4	4	4	4	4	4	1	1	4	4	5	4	1	1	4	4	1	4	1	1	1	4	5
	263	4		1	4	4	1	4	4	1	1	4	4	1	1	4	1	4	5	4	5	2	4	4	5	1	1	3	2	1	6	1	1	4	4	4	4	4	4	4	2	1	6	1	4	4	4	4	4
	264	4		4	4	5	4	2	1	4	2	1	4	1	4	1	2	4	4	2	4	1	4	4	1	4	1	1	1	4	4	4	1	3	1	4	1	1	4	1	1	3	1	4	1	1	4	4	1
	265	4		4	4	1	4	1	2	1	4	4	4	2	2	4	4	4	4	1	5	4	4	4	4	4	1	1	5	4	4	1	4	4	2	1	1	1	1	2	4	1	2	5	1	1	4	4	4
	266	4		1	4	5	1	1	1	4	1	1	1	4	1	4	4	1	4	1	2	1	4	4	4	1	4	4	2	1	5	4	1	4	2	2	1	4	4	4	4	1	4	4	4	1	4	1	3
	267	4		4	2	2	1	4	5	4	4	4	1	2	2	2	2	1	4	1	4	2	2	1	1	1	4	4	1	4	1	1	5	4	2	1	4	4	2	1	4	1	1	4	1	4	4	4	4
	268	4		1	4	4	2	4	1	4	2	1	4	1	4	1	2	4	1	1	1	4	4	4	1	4	1	4	2	1	1	4	4	4	4	1	1	1	4	1	3	4	2	4	4	4	1	1	1
	269	4		4	4	4	1	4	4	4	4	2	4	4	1	4	1	4	4	4	1	1	4	1	1	4	1	1	1	6	4	1	4	1	5	4	4	4	6	4	4	1	2	5	2	1	4	1	1
	270	4		5	1	1	4	4	4	4	2	4	1	3	1	2	5	1	2	1	6	4	4	4	4	5	2	5	1	4	4	4	4	4	1	4	4	4	4	1	1	4	1	4	2	5	4	4	2
	271	4		4	2	1	4	4	4	4	4	4	1	1	4	4	4	4	4	4	1	5	4	1	4	1	1	3	1	1	1	2	1	5	5	1	2	5	5	4	1	4	1	4	1	1	4	1	4
	272	4		4	4	2	6	1	1	2	1	4	2	1	4	1	4	4	4	4	1	4	3	1	1	4	5	1	4	1	5	4	4	1	4	4	1	4	4	4	3	1	4	1	1	4	1	4	4
	273	4		4	1	1	4	4	2	1	4	4	2	4	4	3	3	4	1	4	4	1	4	1	4	4	4	1	2	5	1	4	1	4	4	4	4	1	4	1	4	4	1	3	1	4	4	4	2
	274	4		1	1	4	1	1	1	1	4	1	4	4	4	4	1	1	1	4	2	1	4	1	1	1	4	4	4	4	4	2	1	4	1	4	4	1	4	1	4	1	4	4	5	4	1	1	5
	275	4		1	4	4	4	1	1	1	1	4	1	1	1	4	1	2	1	3	4	1	4	4	4	4	1	4	4	4	4	4	1	4	4	4	4	4	4	4	1	6	1	1	1	4	1	4	4
	276	4		1	1	1	4	4	4	4	1	4	4	1	4	1	1	1	4	3	4	4	4	4	1	1	4	1	4	1	4	4	2	4	4	1	4	5	4	4	5	4	3	5	5	4	4	1	1
	277	4		1	1	4	4	4	5	4	1	4	1	2	1	4	4	4	4	4	1	6	4	1	1	1	4	4	1	2	4	1	1	4	1	1	4	1	1	1	1	1	4	4	5	2	4	1	4
	278	4		2	1	1	4	1	4	4	4	4	4	1	1	1	4	4	1	4	4	1	4	1	4	1	1	1	4	4	1	5	4	2	1	1	1	5	1	2	5	1	2	4	4	2	4	4	1
	279	4		4	1	1	4	4	1	4	1	4	1	1	1	1	4	4	1	1	2	4	4	4	4	4	1	4	1	4	1	1	2	4	1	4	1	4	1	2	4	4	4	1	1	2	4	1	5
	280	4		2	1	2	1	4	4	4	4	4	4	1	1	1	4	4	1	5	4	4	4	4	4	1	2	1	1	4	1	1	4	2	4	4	4	4	4	1	4	4	2	2	2	1	1	4	4
	281	4		1	1	4	1	1	4	4	5	4	4	4	1	4	1	1	2	4	2	1	2	1	1	1	4	4	1	4	1	1	5	4	1	1	1	1	2	4	1	1	4	1	1	1	4	4	4
	282	4		1	2	4	1	4	4	5	1	4	4	1	4	5	1	5	4	4	4	5	4	4	3	2	1	1	4	1	4	1	2	4	2	1	6	4	1	4	1	4	3	2	1	3	1	2	1
	283	4		1	4	1	2	5	4	2	4	4	2	1	4	1	1	4	4	4	1	1	4	1	1	1	2	4	4	1	2	4	4	1	4	2	2	1	4	5	4	2	1	3	1	1	4	4	1
	284	4		6	4	1	1	4	3	1	4	1	1	1	6	4	1	4	4	1	4	1	4	1	2	4	4	4	4	4	1	2	1	5	4	5	4	2	4	4	1	4	4	1	5	5	1	4	2
	285	4		4	4	4	1	1	4	2	4	4	6	4	1	4	4	4	4	2	1	4	4	5	4	4	4	1	1	1	2	1	4	4	5	1	1	4	1	4	4	3	4	2	4	5	4	5	5
	286	4		4	4	1	4	1	2	4	5	5	1	4	4	2	4	1	5	2	2	1	4	4	2	1	4	3	1	1	4	4	4	5	1	2	1	1	5	4	4	4	4	5	1	4	1	1	1
	287	4		2	1	1	1	1	4	1	3	5	4	1	1	1	4	1	4	4	4	5	1	5	4	4	4	2	4	2	4	1	1	4	4	4	4	5	4	4	1	4	2	1	4	4	4	4	2
	288	4		1	1	4	1	4	1	4	2	1	1	4	1	4	4	1	4	3	4	4	1	4	4	3	4	1	1	4	4	2	1	4	1	1	1	4	1	4	5	4	1	1	4	5	2	4	5
	289	4		4	1	2	1	1	1	4	4	4	5	2	4	4	1	3	4	2	4	1	3	5	1	1	4	4	4	4	1	4	5	4	1	4	1	2	4	4	4	4	1	2	4	1	4	1	1
	290	4		5	1	1	4	4	4	2	4	1	4	1	1	1	4	2	4	2	2	4	4	4	4	4	1	4	5	1	4	4	2	4	4	1	4	2	4	4	4	1	4	4	1	4	4	4	4
	291	4		1	2	1	2	4	2	1	1	1	4	1	1	4	4	4	5	2	1	2	4	5	5	4	1	1	1	4	1	1	4	1	1	4	4	4	4	4	4	4	2	1	1	1	4	1	2
	292	4		4	5	4	4	5	1	2	1	1	4	1	4	1	4	1	5	4	1	4	1	1	1	1	4	1	1	4	4	5	1	1	1	1	4	2	2	4	4	4	1	1	4	2	4	4	5
	293	4		4	4	4	4	3	1	4	4	1	1	4	4	4	1	5	4	4	1	3	1	4	4	4	5	1	2	2	4	1	2	1	4	4	2	4	1	1	1	1	1	2	2	4	1	4	2
	294	4		5	4	2	5	4	2	1	1	4	4	4	1	4	5	5	1	4	1	4	4	4	4	4	5	5	4	4	4	5	4	4	2	4	6	1	1	1	1	4	4	1	1	4	4	4	4
	295	4		4	4	4	4	1	4	1	4	4	4	1	4	2	1	1	4	4	1	1	1	4	1	4	4	2	2	1	4	4	4	1	1	1	1	4	1	4	4	1	1	1	4	1	2	4	1
	296	4		4	4	2	4	2	2	5	3	4	1	2	1	4	1	1	4	4	4	3	5	4	1	4	2	4	4	4	4	2	4	4	4	4	4	4	4	4	1	4	4	4	4	1	4	2	4
	297	4		3	2	4	4	5	1	1	4	1	5	4	1	1	4	1	1	4	1	4	4	1	1	5	4	1	1	1	5	2	1	1	2	3	4	1	4	4	1	4	3	5	4	5	1	4	3
	298	4		4	5	4	4	4	1	4	5	1	1	4	3	4	3	1	1	4	4	4	4	1	1	1	2	4	1	5	1	5	2	1	1	4	4	4	1	1	4	2	1	2	4	5	4	4	2
	299	4		4	4	4	4	4	1	4	1	4	1	2	4	1	4	1	5	4	2	2	4	1	5	4	1	4	2	4	4	4	4	4	1	4	4	4	1	1	1	5	5	1	4	4	1	1	3
	300	4		1	4	2	3	2	4	4	5	4	4	4	4	1	4	4	4	4	2	4	1	1	4	1	5	4	2	3	2	1	1	4	1	4	4	1	4	4	4	4	3	2	1	1	4	3	1
	301	4		1	4	6	4	1	4	1	1	4	1	4	4	5	1	1	1	1	4	1	4	1	4	4	4	5	4	4	4	5	1	4	4	4	2	4	4	5	4	1	5	1	4	4	1	2	2
	302	4		4	4	4	2	4	4	2	4	4	1	4	4	4	4	1	3	4	4	2	4	1	5	4	1	4	1	1	1	5	2	5	4	4	4	1	1	1	4	4	2	4	5	4	1	4	4
	303	4		4	4	1	2	4	1	4	4	4	4	4	6	4	4	4	4	1	1	2	4	4	1	2	4	1	1	1	5	4	4	4	2	4	1	4	4	1	4	4	4	1	2	2	4	1	4
	304	4		5	1	1	4	1	1	4	4	4	1	4	4	4	2	4	4	1	2	1	4	5	4	2	2	4	4	4	4	1	1	4	1	5	1	4	4	4	1	2	1	2	1	4	1	4	4
	305	4		1	1	4	4	1	4	1	1	1	4	4	1	4	1	4	4	5	1	1	4	4	4	4	4	4	4	2	1	2	4	1	1	4	1	4	4	4	1	2	1	4	3	1	1	1	4
	306	4		5	4	1	4	5	1	4	4	4	2	2	2	5	1	2	1	1	4	4	2	4	4	1	1	1	2	1	5	4	4	1	4	5	1	4	1	1	3	4	2	1	1	1	1	3	4
	307	4		1	1	1	2	2	1	4	4	4	6	4	4	1	2	4	4	1	4	4	4	1	2	1	1	2	4	4	1	4	2	1	4	1	1	1	5	1	4	4	4	1	4	1	1	4	4
	308	4		4	1	1	4	1	4	1	4	4	4	6	5	4	1	4	4	1	4	1	4	4	1	2	1	4	1	1	4	4	4	1	4	4	1	4	1	2	4	5	4	1	3	1	1	4	4
	309	4		4	2	1	5	4	3	4	5	2	4	3	4	1	1	4	4	1	4	1	4	1	4	1	1	4	1	4	4	1	4	4	1	1	6	4	4	1	4	4	1	1	5	4	1	4	2
	310	4		4	4	5	6	3	4	4	2	1	1	1	2	2	4	4	4	2	1	2	1	4	1	5	1	4	4	2	4	4	1	4	1	1	2	1	4	4	1	4	5	2	4	1	1	4	4
	311	4		1	1	4	4	4	4	1	1	1	4	4	4	1	4	4	4	5	4	1	1	1	4	2	4	1	1	4	5	2	1	1	4	4	4	5	2	2	1	4	1	4	4	1	4	3	1
	312	4		4	1	4	4	1	4	4	1	6	5	2	1	2	1	2	4	4	4	1	1	4	4	4	3	4	1	4	5	4	1	1	1	5	2	2	4	1	1	4	4	5	4	4	4	4	4
	313	4		1	1	1	1	1	4	1	5	1	2	2	1	1	4	2	4	1	2	4	4	4	4	4	2	4	1	2	2	4	1	4	4	1	4	2	5	1	4	1	1	4	4	2	4	1	2
	314	4		5	1	1	4	4	4	4	4	3	2	1	4	1	4	1	1	5	4	1	4	1	1	4	4	4	1	5	1	1	5	1	4	2	4	2	4	1	1	4	1	4	4	4	1	4	4
	315	4		1	4	4	4	4	4	4	2	4	1	1	1	4	1	4	4	4	4	1	4	4	4	4	1	1	4	2	2	2	4	5	1	1	4	4	4	1	4	1	2	5	1	4	1	4	1
	316	4		4	4	4	5	2	2	4	1	4	1	4	4	4	1	4	1	1	5	2	4	4	4	4	4	4	1	1	4	4	4	5	1	6	4	4	4	1	2	4	4	4	4	1	1	1	4
	317	4		4	1	4	1	4	4	1	5	2	1	4	1	4	3	4	2	2	1	2	4	4	4	1	4	1	4	4	1	1	4	1	1	4	1	1	4	4	4	2	4	4	4	1	4	4	1
	318	4		4	1	1	1	4	4	1	2	1	2	4	1	4	1	4	1	4	4	2	4	4	4	1	4	2	2	4	1	4	4	4	1	1	4	1	1	4	4	1	2	1	1	2	1	1	2
	319	4		4	4	1	4	2	4	4	4	2	1	4	1	6	1	4	1	1	2	1	1	4	1	4	1	2	4	1	1	4	1	1	1	1	4	3	1	2	4	4	1	3	1	1	4	4	4
	320	4		1	5	2	4	4	1	2	4	4	1	4	4	1	1	4	4	4	4	4	1	5	4	4	1	3	4	1	1	4	1	1	4	1	1	3	1	1	5	2	1	4	4	4	4	1	1
	321	4		4	4	1	2	4	4	1	1	4	1	1	4	1	4	4	1	4	4	2	1	1	1	4	1	4	2	1	2	5	2	4	4	1	3	5	4	4	1	1	4	3	1	1	4	1	1
	322	4		4	2	4	4	4	2	4	1	4	4	1	4	4	4	2	4	4	2	2	1	1	1	1	4	1	2	4	2	1	5	1	4	4	5	4	1	1	4	2	4	4	4	4	4	4	2
	323	4		4	4	1	1	1	1	1	1	4	1	4	4	5	3	1	1	4	1	4	1	1	1	4	4	4	4	5	4	4	2	4	2	1	4	2	5	1	4	1	1	1	1	1	1	1	4
	324	4		4	1	4	4	4	1	4	2	4	2	4	1	4	1	4	4	1	1	1	4	4	1	4	1	4	4	2	1	1	1	4	4	4	1	1	2	4	4	4	6	5	1	2	4	4	4
	325	4		1	4	5	1	4	1	1	1	1	5	1	4	4	4	5	4	1	4	1	4	1	1	1	1	1	4	1	4	4	2	4	1	1	4	4	4	4	2	1	2	1	4	4	3	4	5
	326	4		5	4	1	4	4	5	2	2	4	5	4	4	2	4	1	4	1	4	1	6	1	2	4	1	4	1	4	4	4	4	4	4	4	2	4	4	4	2	3	1	1	4	4	4	4	1
	327	4		4	1	4	6	1	1	1	4	4	2	4	4	4	4	1	1	4	4	4	4	1	2	4	2	5	4	1	1	4	2	4	4	1	4	4	4	1	1	4	5	6	2	4	4	1	4
	328	4		4	4	4	4	4	4	2	1	5	4	4	4	4	4	4	1	4	1	4	1	1	1	1	5	4	4	4	1	1	4	4	4	4	2	4	1	1	4	1	4	2	1	1	1	1	4
	329	4		4	4	4	1	1	1	5	1	1	4	1	1	4	4	5	1	5	5	5	4	1	5	1	4	4	1	1	1	5	1	4	1	2	1	1	1	1	4	4	1	4	2	1	4	1	4
	330	4		4	1	4	1	4	5	1	6	4	1	1	1	4	4	4	4	1	1	3	4	1	4	1	5	4	1	2	2	4	4	1	1	1	4	5	2	4	4	4	1	1	1	4	6	4	1
	331	4		1	4	1	1	1	4	5	4	1	1	1	4	1	1	1	2	4	4	1	4	4	1	6	1	1	1	4	1	6	1	4	4	2	1	4	4	5	4	4	1	4	4	1	1	4	1
	332	4		4	4	4	4	1	4	1	1	4	1	1	4	1	1	4	4	2	4	3	4	1	4	4	4	3	1	4	1	1	6	4	4	4	4	4	1	4	1	4	2	4	2	2	1	4	1
	333	4		1	2	4	1	1	2	1	1	1	4	4	2	4	1	4	5	4	1	1	1	1	4	4	2	1	4	5	1	1	5	1	4	1	4	1	3	5	4	1	1	4	1	1	1	2	4
	334	4		4	4	4	1	2	4	4	1	1	4	5	1	2	4	4	2	4	4	6	1	3	4	4	4	4	1	5	4	4	4	4	1	4	1	1	1	1	4	1	4	1	5	1	2	4	1
	335	4		4	3	1	1	4	4	4	4	1	4	4	4	1	1	2	4	1	1	5	5	1	5	4	5	4	1	4	5	4	1	5	4	2	1	4	1	4	4	2	4	4	4	1	4	4	1
	336	4		4	1	4	1	4	5	2	1	4	4	5	4	4	1	4	1	1	4	4	4	1	2	4	4	1	4	4	1	4	1	4	4	1	2	1	4	4	1	1	1	1	1	1	1	1	4
	337	4		1	1	1	4	1	5	4	1	4	2	4	1	1	4	4	5	4	1	5	4	5	4	6	4	1	1	1	5	4	6	1	1	1	4	2	1	2	1	4	4	4	2	4	1	4	2
	338	4		1	1	4	4	2	4	4	4	1	1	1	1	4	1	4	4	4	1	4	4	1	1	4	4	1	1	1	4	4	4	5	4	1	2	4	1	2	4	1	4	2	4	4	5	4	4
	339	4		6	4	4	1	1	4	1	1	6	4	1	4	1	4	4	4	1	1	4	4	4	1	4	1	1	4	5	1	1	1	1	1	4	1	1	1	1	4	1	1	5	1	4	6	4	2
	340	4		4	4	1	4	1	4	1	4	1	4	4	5	2	4	5	4	4	4	4	4	2	1	2	5	1	1	4	4	1	4	1	4	4	4	4	5	4	2	4	1	1	1	1	2	1	4
	341	4		1	5	1	5	5	4	4	4	2	4	1	1	4	4	1	1	4	4	4	4	4	2	1	2	2	5	1	4	1	1	4	1	1	1	2	1	1	4	1	1	1	1	4	4	1	2
	342	4		4	1	1	4	1	1	4	2	1	1	4	4	4	2	1	4	4	1	4	2	2	4	4	1	1	4	4	4	1	2	1	4	4	2	4	5	2	1	1	2	1	4	1	4	1	5
	343	4		5	1	1	4	1	5	5	1	4	4	5	1	4	1	4	4	4	4	4	4	1	1	1	1	1	4	5	4	4	4	1	4	4	1	1	6	4	2	1	4	1	5	1	1	1	2
	344	4		2	1	1	4	5	1	1	2	4	1	2	1	4	2	1	4	4	4	4	4	2	4	4	4	4	1	4	4	1	1	1	2	1	1	1	5	1	1	1	4	4	2	1	1	5	4
	345	4		1	1	1	4	1	1	4	1	4	1	4	4	4	4	2	2	4	4	4	1	4	1	1	4	1	1	2	4	1	1	4	4	1	1	1	4	1	4	4	4	4	1	4	1	4	4
	346	4		1	1	3	4	4	1	1	1	1	1	4	1	1	4	1	2	4	4	4	1	4	5	2	1	1	3	4	1	4	4	5	1	1	1	1	4	4	4	4	1	1	4	1	4	4	4
	347	4		3	1	6	2	2	1	4	1	1	1	1	2	1	4	4	4	4	1	1	4	2	4	3	2	1	4	1	4	4	1	2	4	1	4	4	3	1	4	1	1	1	1	4	1	4	1
	348	4		4	1	1	4	2	2	1	2	4	1	1	4	3	4	4	1	4	1	1	1	1	5	4	1	1	2	4	1	4	4	1	1	5	4	4	4	1	1	4	3	4	4	1	1	1	1
	349	4		1	4	1	4	1	2	4	1	1	4	1	4	4	2	4	4	1	4	4	1	2	4	4	1	4	2	1	5	1	1	1	1	2	4	1	4	1	4	4	4	1	4	4	4	4	4
	350	4		4	1	4	1	4	1	4	4	4	1	4	1	2	1	4	2	1	5	4	5	4	4	4	1	4	4	1	4	2	2	2	1	1	4	1	4	4	1	1	4	4	5	1	4	4	4
	351	4		1	4	4	1	1	1	2	4	4	1	4	4	1	4	4	4	4	4	4	1	4	5	1	1	4	1	1	2	1	4	1	2	1	4	4	4	4	4	4	1	4	4	4	1	4	1
	352	4		4	4	4	4	4	4	4	1	2	2	4	2	5	4	1	4	4	1	1	1	4	5	4	1	3	4	2	1	4	5	4	4	4	4	5	3	1	4	4	4	6	2	2	4	5	4
	353	4		4	1	4	1	4	4	4	1	4	4	5	1	2	4	4	4	1	4	4	2	2	5	2	4	1	1	4	4	1	2	1	4	4	3	4	2	2	4	1	4	1	1	1	4	4	1
	354	4		4	4	1	4	4	4	4	2	1	4	1	4	4	3	4	1	4	1	2	4	1	5	1	1	3	4	1	2	1	4	1	1	4	1	1	4	4	2	1	2	5	1	5	1	1	4
	355	4		1	1	4	6	4	4	4	3	1	4	1	1	2	2	2	4	2	4	1	4	1	1	4	5	4	4	4	4	1	4	1	1	1	4	4	4	4	4	4	4	2	1	1	4	2	4
	356	4		4	4	1	2	1	3	2	1	1	4	4	4	4	4	1	1	1	4	4	2	6	4	1	4	4	1	1	4	1	3	1	4	1	4	4	2	4	1	1	1	3	1	1	2	1	4
	357	4		1	2	5	1	1	4	4	1	4	4	1	1	4	1	2	4	4	1	4	6	4	4	4	1	1	1	4	4	4	2	4	4	4	5	2	1	4	4	6	2	4	4	4	1	4	4
	358	4		1	1	4	2	2	1	1	4	4	1	1	5	4	4	4	2	5	3	6	1	4	1	1	4	4	4	4	4	4	4	5	4	1	1	4	1	1	1	1	1	4	2	5	1	4	4
	359	4		1	1	1	1	1	4	1	1	4	2	4	4	6	1	1	1	2	3	4	4	4	4	2	5	1	4	1	1	4	1	1	1	4	4	2	2	1	4	2	4	1	1	1	4	4	1
	360	4		1	1	1	4	4	4	4	4	4	4	2	4	2	1	2	1	1	2	5	4	1	5	4	4	1	4	2	4	5	4	4	4	2	4	4	4	4	4	4	4	1	4	5	1	4	6
	361	4		4	4	2	4	1	4	3	1	4	1	1	4	1	1	4	1	4	4	2	4	1	4	1	2	4	1	4	1	4	4	1	4	4	5	1	4	1	1	1	4	5	4	5	4	1	1
	362	4		1	4	5	1	4	4	4	1	1	3	1	4	4	4	1	4	1	1	1	1	4	4	1	4	4	1	6	1	4	4	4	1	4	1	6	2	4	4	4	4	1	4	1	4	4	1
	363	4		1	1	1	4	1	4	4	1	4	1	1	4	1	2	1	4	4	1	1	1	4	1	1	4	4	4	1	4	4	4	1	2	2	4	4	1	1	4	4	3	1	4	4	1	1	4
	364	4		1	1	4	4	2	1	1	1	1	1	1	1	4	4	4	4	1	1	4	4	4	1	4	1	2	4	1	1	1	1	1	4	4	4	2	1	4	4	1	4	4	4	1	2	4	4
	365	4		2	1	4	4	1	1	1	1	2	3	1	4	1	4	4	4	1	4	3	1	4	1	4	2	5	1	4	1	4	4	1	1	4	1	1	1	3	2	4	1	4	4	1	4	4	4
	366	4		4	1	1	1	4	4	1	1	2	4	1	4	1	1	1	4	1	4	1	5	4	4	2	4	5	1	1	1	4	1	1	1	1	1	1	5	4	4	1	5	4	4	4	1	1	4
	367	4		4	4	4	5	4	4	4	1	4	4	4	1	1	4	4	1	1	1	2	4	1	1	1	1	4	1	4	1	4	1	2	1	1	4	4	1	1	4	1	4	4	5	4	4	4	4
	368	4		4	4	4	1	1	1	1	4	4	1	1	4	4	1	1	1	4	4	4	1	1	2	4	1	5	2	4	1	4	2	2	1	5	1	2	4	4	5	4	1	1	4	4	3	4	5
	369	4		4	2	1	1	4	4	2	1	4	4	4	2	1	1	4	4	1	1	1	1	4	4	4	1	4	1	4	4	1	1	4	1	3	4	6	4	1	4	1	2	4	1	4	2	1	4
	370	4		4	4	4	1	1	1	1	4	5	4	6	4	6	2	1	1	4	1	1	4	4	4	4	4	1	4	4	4	2	4	2	4	2	1	2	1	4	1	1	4	2	4	4	4	1	1
	371	4		1	2	2	1	2	4	4	1	1	1	1	3	1	1	6	4	4	1	4	1	4	4	1	4	4	4	4	1	4	4	4	2	1	4	4	4	4	2	1	4	1	1	4	2	4	4
	372	4		4	4	1	1	4	1	1	1	5	4	1	1	2	1	1	4	4	1	1	5	4	4	1	4	1	4	1	1	4	4	4	1	4	2	4	2	4	4	5	4	1	1	4	4	4	1
	373	4		4	4	2	1	1	5	1	4	1	4	3	1	4	1	1	4	4	4	1	4	1	4	4	1	4	4	2	1	4	1	2	5	4	5	5	4	2	2	1	4	1	2	4	2	1	1
	374	4		4	4	1	1	4	4	4	2	4	5	2	4	4	1	3	2	6	2	1	1	4	4	4	4	1	1	4	1	1	1	4	1	4	1	3	1	4	4	1	4	4	4	1	4	4	1
	375	4		4	4	6	4	1	4	4	4	1	1	4	4	5	1	4	4	1	4	1	1	1	5	5	1	2	4	1	4	3	1	4	4	4	5	4	4	1	1	4	1	4	4	4	4	4	4
	376	4		4	1	1	4	1	4	4	1	4	1	4	4	5	1	4	4	4	1	4	1	4	1	6	1	4	1	4	2	4	2	1	2	1	4	5	1	4	1	4	4	4	1	4	4	1	4
	377	4		4	4	1	1	4	4	1	2	4	4	1	2	1	1	1	4	4	2	2	1	1	5	2	4	4	4	4	4	1	4	3	1	4	1	5	1	2	1	4	1	5	4	2	4	4	1
	378	4		4	1	1	1	2	4	4	4	4	5	1	3	4	4	1	1	4	2	4	1	1	1	2	4	2	4	4	2	4	4	1	1	4	1	1	4	1	4	4	2	4	6	4	4	1	4
	379	4		4	5	4	4	4	4	4	4	4	4	6	1	1	4	1	4	5	4	4	4	4	4	2	1	4	1	1	4	4	4	1	1	1	1	2	4	1	4	4	4	4	1	4	1	1	4
	380	4		1	5	5	4	1	4	4	2	4	4	4	2	4	5	2	1	4	1	2	2	2	4	5	4	1	1	6	4	1	4	4	4	4	4	1	2	4	1	2	2	1	1	4	2	1	1
	381	4		4	1	1	1	1	2	2	1	4	1	4	4	4	4	3	1	4	1	2	1	4	4	4	1	2	1	1	1	4	2	1	1	4	4	1	2	1	1	4	1	4	4	4	2	4	1
	382	4		1	4	1	1	2	1	4	4	4	4	4	1	2	4	4	4	2	4	4	4	4	2	4	4	2	4	3	2	2	5	4	4	4	2	1	1	4	4	2	4	1	4	4	4	1	1
	383	4		2	1	2	1	4	4	1	4	4	1	1	3	4	2	2	2	3	4	1	1	4	2	1	2	4	6	4	1	4	4	1	4	2	4	4	4	1	3	1	1	4	4	4	1	1	4
	384	4		1	5	5	4	4	1	1	4	1	5	1	4	4	4	1	4	4	4	4	4	4	1	1	3	4	1	4	1	1	4	2	4	4	2	1	5	4	3	4	1	2	1	1	1	1	4
	385	4		2	4	1	5	2	4	1	1	1	1	4	4	4	4	2	2	4	4	4	1	1	1	1	4	5	1	1	4	6	4	6	2	4	3	1	4	2	1	4	1	1	1	1	4	1	1
	386	4		1	1	2	4	1	1	1	1	4	3	1	4	1	4	2	1	4	4	1	2	4	1	4	1	4	1	4	1	2	1	4	4	6	1	1	4	4	4	1	1	1	1	4	1	4	4
	387	4		1	1	4	2	1	1	1	4	4	1	1	1	1	4	1	5	4	4	1	4	4	1	1	1	1	1	1	1	4	1	4	1	1	1	1	5	4	1	4	4	4	4	1	1	1	4
	388	4		4	4	1	3	4	1	6	1	4	4	1	4	2	5	4	1	1	2	4	1	4	4	1	1	4	4	2	4	1	4	4	1	1	3	4	4	4	1	4	1	1	4	1	4	4	4
	389	4		1	1	3	2	4	4	1	5	1	2	1	2	1	1	2	4	1	5	1	2	1	1	4	4	4	2	4	1	4	6	4	4	4	5	5	4	4	2	3	1	2	5	4	1	4	4
	390	4		1	1	1	5	4	4	4	4	1	4	4	1	5	1	1	1	6	5	1	1	2	4	4	4	4	4	4	1	1	4	4	2	1	4	3	4	4	1	2	5	2	2	3	1	4	2
	391	4		1	5	4	4	4	5	2	4	4	4	2	1	1	5	1	4	4	4	4	1	4	1	1	4	1	4	1	1	4	1	1	4	5	4	4	1	1	2	1	4	1	2	4	5	5	2
	392	4		4	1	4	4	2	1	4	4	4	1	4	6	4	2	1	1	1	4	1	4	2	1	1	4	1	4	4	1	4	4	4	1	4	4	1	4	1	1	1	1	2	1	5	1	1	4
	393	4		4	1	4	1	4	4	4	5	6	4	4	4	1	1	2	4	4	4	4	4	4	5	4	1	1	1	4	4	4	1	4	1	4	2	1	2	2	1	1	4	4	4	4	4	1	1
	394	4		2	1	2	4	4	4	3	2	4	1	4	1	1	1	1	1	1	4	1	4	1	1	4	4	2	4	4	4	4	2	4	4	4	5	1	4	1	1	4	1	1	4	4	1	1	1
	395	4		1	1	4	4	2	4	1	5	5	2	4	4	4	1	1	4	2	4	1	4	4	4	4	4	4	4	4	1	4	3	4	4	3	4	1	1	4	1	4	1	4	4	2	4	1	4
	396	4		4	4	5	4	4	1	1	5	2	1	4	5	2	2	6	1	1	4	4	1	1	4	4	4	4	4	4	1	1	4	1	1	4	4	2	1	2	1	1	1	2	4	4	4	1	1
	397	4		4	2	4	2	2	5	1	4	1	1	1	1	1	4	1	5	2	1	1	1	2	1	1	4	4	1	4	5	4	4	2	1	4	4	4	4	4	1	6	1	1	4	1	1	4	4
	398	4		1	2	4	5	5	4	1	6	1	2	1	4	2	4	4	1	4	4	1	4	1	2	5	4	4	4	1	1	1	1	4	3	4	1	4	5	4	3	4	4	4	5	4	1	1	1
	399	5		1	4	5	1	4	1	2	4	1	1	5	4	2	1	3	4	2	4	1	1	4	1	1	4	1	1	2	4	4	2	4	4	2	1	4	1	4	1	4	1	1	5	6	3	1	1
	400	5		4	4	4	1	4	4	2	1	1	4	4	2	5	1	4	1	1	1	4	4	3	1	4	1	6	1	5	4	5	4	3	1	1	4	1	1	4	4	4	1	4	4	1	1	1	6
	401	5		4	5	1	1	4	1	4	1	2	1	4	2	1	1	1	4	4	4	1	1	1	4	4	4	1	4	4	4	1	4	3	1	4	4	4	4	4	4	5	4	1	3	4	1	2	4
	402	5		1	4	6	1	4	4	1	4	5	4	4	5	1	4	1	1	1	4	2	2	2	4	1	1	2	1	4	4	4	4	1	1	1	4	1	3	4	4	5	4	4	4	1	4	4	4
	403	5		4	1	4	1	1	2	2	4	5	4	1	4	4	4	1	2	4	4	4	1	4	1	2	1	4	4	1	1	2	1	4	1	1	4	1	2	2	1	1	2	4	4	4	1	4	2
	404	5		2	4	4	1	2	4	1	4	4	5	1	4	4	4	4	4	4	1	2	1	1	4	2	4	4	1	4	4	4	4	4	4	1	1	1	4	1	2	1	1	1	1	4	4	4	4
	405	5		5	1	4	1	3	2	4	4	1	2	1	4	4	4	1	4	4	4	4	1	1	4	1	4	4	4	1	4	4	4	6	4	1	1	1	4	5	4	1	4	4	1	1	1	5	4
	406	5		4	2	1	5	2	4	1	1	2	4	1	1	4	4	4	1	1	5	4	5	1	4	1	4	4	1	1	1	1	1	4	4	2	4	1	2	2	4	1	4	4	4	4	1	4	5
	407	5		1	1	1	1	5	4	4	5	4	1	2	4	3	4	1	2	2	1	4	1	4	1	4	4	4	1	4	1	5	4	4	1	4	3	1	1	4	1	2	4	1	1	1	4	1	1
	408	5		4	2	1	1	4	6	1	1	4	1	4	4	4	5	2	1	2	4	4	4	1	4	1	4	4	6	4	4	2	2	4	2	1	4	5	1	2	4	4	1	1	1	4	4	1	1
	409	5		1	4	1	2	2	4	5	4	4	1	4	2	4	4	4	4	1	2	4	4	2	1	6	4	4	1	1	1	4	4	1	4	4	1	4	1	1	4	4	4	2	1	1	5	1	4
	410	5		4	5	3	4	5	4	1	4	4	1	1	4	5	1	4	4	1	4	2	1	1	4	4	1	4	4	1	1	1	4	4	4	4	4	2	2	4	4	1	2	4	1	4	4	1	1
	411	5		4	1	1	1	1	1	2	4	4	1	4	1	2	4	3	1	4	1	4	1	5	4	1	1	4	4	1	4	4	1	1	2	4	4	1	1	1	5	4	4	4	4	2	4	4	4
	412	5		1	4	4	1	2	3	4	4	1	4	1	1	4	1	1	1	1	4	2	2	1	1	1	4	2	4	4	4	1	4	1	4	4	4	1	2	4	5	4	4	4	4	4	4	2	4
	413	5		1	1	4	1	6	1	4	4	1	4	4	4	1	1	4	5	4	4	4	4	1	4	1	1	4	4	4	1	1	4	1	1	1	5	1	1	2	4	4	4	1	4	2	6	1	1
	414	5		4	4	4	4	4	4	4	1	4	4	1	1	4	4	4	4	2	4	4	4	1	1	1	4	1	4	1	4	4	4	2	2	5	4	1	1	1	5	4	5	1	1	2	4	4	2
	415	5		2	1	1	2	1	1	1	1	4	1	4	1	4	4	2	1	4	1	4	4	4	1	1	4	4	6	4	4	1	4	4	5	4	4	1	4	4	4	5	1	4	4	4	1	4	4
	416	5		1	4	2	4	4	2	1	1	1	4	4	1	5	1	2	2	4	4	2	2	4	4	2	1	4	4	4	4	4	4	2	4	4	1	1	4	4	1	4	1	4	6	1	1	4	2
	417	5		1	4	4	1	4	4	4	4	4	1	4	5	2	1	1	1	4	1	4	1	1	1	4	4	4	4	1	2	1	2	4	2	1	4	4	4	4	4	2	4	1	1	2	1	1	2
	418	5		1	4	4	1	4	1	4	4	1	4	4	5	1	5	4	1	4	4	2	1	1	4	4	4	2	4	4	5	3	5	5	1	1	1	4	2	1	4	4	1	4	1	4	1	1	4
	419	5		1	4	5	2	1	1	4	1	5	4	4	4	5	4	2	4	1	4	4	4	4	1	1	6	1	2	4	1	4	4	1	4	4	4	1	2	4	4	4	4	4	4	1	1	5	1
	420	5		1	2	1	4	1	3	4	2	1	4	4	4	1	1	1	4	4	4	3	2	1	1	4	4	1	4	3	4	1	4	1	2	4	4	4	4	2	2	4	1	4	4	4	1	4	1
	421	5		6	5	3	2	4	4	5	1	1	1	1	1	4	4	1	1	1	4	4	5	1	2	4	4	5	4	4	4	1	4	1	1	1	1	4	1	2	4	1	2	1	4	4	4	1	5
	422	5		4	1	3	1	4	1	1	2	4	4	4	1	4	4	1	4	2	4	1	1	4	1	4	4	1	1	4	4	4	1	2	2	4	4	4	4	1	1	4	1	5	4	1	4	2	3
	423	5		1	4	3	4	4	4	1	4	4	1	4	1	2	1	4	4	1	1	4	2	1	1	1	4	1	4	1	4	1	1	5	1	2	2	1	4	1	4	4	1	4	1	1	2	1	4
	424	6		4	1	5	3	4	2	4	1	4	1	1	1	1	1	1	4	4	4	4	1	4	1	4	1	5	4	1	1	4	4	1	1	1	4	4	4	1	4	4	4	4	4	1	2	1	4
	425	6		4	1	4	4	4	4	4	4	1	4	1	2	2	4	4	2	1	4	4	1	4	1	2	1	1	1	5	2	5	4	3	4	4	4	5	4	4	1	1	1	1	1	1	4	1	1
	426	6		2	4	4	2	4	4	4	5	1	1	4	4	1	1	1	4	4	1	1	2	1	4	4	4	2	1	1	4	4	4	4	1	1	1	4	4	2	1	4	4	1	3	4	2	1	1
	427	6		1	4	5	1	4	4	4	2	5	1	4	1	1	1	1	4	4	4	1	5	2	4	4	4	1	4	1	4	4	1	4	4	2	2	4	1	4	1	1	4	2	4	4	1	4	1
	428	6		4	4	5	1	1	4	2	4	4	4	5	4	1	4	4	1	4	4	4	1	1	6	1	4	1	4	1	2	4	5	1	2	4	5	1	4	1	1	5	4	4	4	2	1	1	1
				frecuency
			1	150	148	148	151	150	154	156	156	165	159	166	154	154	158	154	141	145	147	147	137	146	154	148	149	142	161	154	155	160	153	148	167	162	143	146	141	157	139	155	162	142	150	155	151	156	162
			2	40	39	41	44	51	39	43	47	31	38	38	44	46	41	38	45	47	49	42	46	39	48	37	48	47	44	47	43	35	57	44	44	37	37	54	47	50	42	37	47	43	41	46	43	31	44
			3	6	14	11	8	6	10	9	9	3	7	5	8	6	15	10	2	11	4	14	6	8	3	6	8	10	5	10	3	4	7	9	4	9	11	6	8	5	11	6	13	9	6	12	9	13	10
			4	202	196	194	193	189	201	189	175	203	198	197	199	192	184	198	210	202	203	204	210	199	188	208	191	191	191	182	195	198	183	191	192	196	196	180	205	194	213	205	183	201	200	189	200	204	178
			5	23	25	27	24	27	19	27	34	22	24	15	16	22	26	21	24	18	19	17	24	33	32	24	28	32	19	28	26	27	23	32	18	18	33	34	25	18	21	18	19	29	27	23	17	22	27
			6	7	6	7	8	5	5	4	7	4	2	7	7	8	4	7	6	5	6	4	5	3	3	5	4	6	8	7	6	4	5	4	3	6	8	8	2	4	2	7	4	4	4	3	8	2	7
		Odds ratio	Dominant model	2.06489	2.26417	2.00477	2.07699	2.24437	2.66477	2.03226	1.53221	1.60886	2.1553	2.31955	2.92151	2.16104	2.17384	2.20408	2.33333	3.51304	2.92762	3.70068	2.74855	1.77949	1.77885	2.08388	2.24329	2.01761	2.15298	1.92468	1.80847	1.55685	2.73389	1.89996	2.62789	2.31893	1.60464	1.76125	2.96165	3.08917	3.53112	2.27484	2.94686	2.23047	2.02151	2.7201	2.75497	2.39744	1.7451
			Recessive model	1.01504	2.75758	1.83749	1.11282	1.28955	2.27979	2.44221	1.32372	0.860969	3.94416	0.742297	1.24098	0.8025	3.95729	1.62946	0.419355	2.52083	0.755102	4.09259	1.53443	3.34414	1.08911	1.50486	2.22335	1.96649	0.640244	1.49254	0.558081	1.15385	1.37333	2.61328	1.32701	1.61307	1.74931	0.8025	4.89362	1.28019	7.1105	0.995536	3.14115	2.7973	1.78272	4.21891	1.25838	7.85561	1.42164
			Homozygote comparison	1.15429	3.09009	2.05985	1.27815	1.512	2.61039	2.72596	1.44231	0.922727	4.35849	0.847676	1.47681	0.935065	4.36709	1.83673	0.496454	3.06483	0.920635	4.85714	1.83942	3.6347	1.22078	1.68649	2.56376	2.24178	0.74146	1.68831	0.629032	1.2375	1.67451	2.90372	1.53293	1.81481	1.88462	0.924658	5.8156	1.54459	8.42806	1.13364	3.6713	3.18486	2	4.87742	1.49007	8.5	1.56966
			Heterozygote comparison	2.34203	2.06595	1.99049	2.34327	2.38	2.67908	1.92949	1.55072	1.73361	1.9717	3.00643	3.55357	2.60685	1.83642	2.32653	2.79255	3.63755	3.5614	3.42857	2.93796	1.61083	1.83117	2.16667	2.19751	1.97557	2.7473	1.98377	2.08065	1.60417	2.96419	1.77449	2.81038	2.48697	1.53677	1.9581	2.73333	3.43241	3.06475	2.71864	2.79435	2.09883	2.02469	2.43871	3.35021	1.84266	1.79058
			Allelic model	1.76502	2.25405	1.89223	1.77746	1.96466	2.46835	1.98833	1.44847	1.46223	2.19101	1.82964	2.35227	1.75052	2.30466	1.99719	1.84811	3.08584	2.27828	3.54167	2.36691	1.83632	1.62862	1.90426	2.10662	1.90456	1.6904	1.7615	1.51961	1.4639	2.30562	1.88735	2.30423	2.08218	1.58432	1.50312	2.87234	2.57396	3.576	1.88869	2.80573	2.17299	1.89619	2.71891	2.23426	2.74837	1.6246
[truncated: 955 more columns]

## Sheet: G-238A SLE VS HC
Press F9 to re-sample
For sample type: 1 for SLE patient and GG genotype, 2 for SLE patient and GA genotype, 3 for SLE patient and AA genotype, 4 for healthy control and GG genotype, 5 for healthy control and GA genotype, 6 for healthy control and AA genotype
	sample ID	sample type		re-sampling group 1	re-sampling group 2	re-sampling group 3	re-sampling group 4	re-sampling group 5	re-sampling group 6	re-sampling group 7	re-sampling group 8	re-sampling group 9	re-sampling group 10	re-sampling group 11	re-sampling group 12	re-sampling group 13	re-sampling group 14	re-sampling group 15	re-sampling group 16	re-sampling group 17	re-sampling group 18	re-sampling group 19	re-sampling group 20	re-sampling group 21	re-sampling group 22	re-sampling group 23	re-sampling group 24	re-sampling group 25	re-sampling group 26	re-sampling group 27	re-sampling group 28	re-sampling group 29	re-sampling group 30	re-sampling group 31	re-sampling group 32	re-sampling group 33	re-sampling group 34	re-sampling group 35	re-sampling group 36	re-sampling group 37	re-sampling group 38	re-sampling group 39	re-sampling group 40	re-sampling group 41	re-sampling group 42	re-sampling group 43	re-sampling group 44	re-sampling group 45	re-sampling group 46
	1	1		5	1	4	1	1	1	1	1	1	4	1	4	1	1	4	3	5	1	4	4	1	4	4	1	4	1	1	4	5	1	2	4	2	4	4	2	2	1	2	1	4	1	1	4	1	1
	2	1		4	4	1	4	1	4	4	1	1	1	4	4	2	4	4	1	4	1	4	2	4	4	2	1	1	1	4	2	4	1	4	4	1	1	4	5	4	1	1	1	5	1	1	4	2	1
	3	1		1	4	4	4	5	4	5	1	4	1	1	4	1	1	4	4	4	1	4	1	5	2	1	1	4	1	1	1	2	4	4	1	1	1	4	1	4	1	4	2	4	2	4	1	1	1
	4	1		5	1	1	1	4	1	1	1	1	1	4	2	1	4	2	2	5	4	1	2	5	2	1	2	5	4	4	2	4	1	1	1	1	2	1	1	4	4	1	4	4	2	4	4	1	4
	5	1		4	4	5	4	4	4	1	2	1	1	1	2	1	1	4	1	5	4	1	4	1	1	4	4	1	4	6	1	4	2	5	4	1	1	5	1	4	4	2	4	4	1	4	1	4	2
	6	1		1	1	4	1	5	1	4	5	4	4	4	1	5	4	4	1	4	5	1	1	4	4	3	4	4	4	1	1	4	2	1	1	1	5	4	5	5	4	4	1	4	1	1	1	4	4
	7	1		1	4	4	1	1	1	4	2	1	4	4	1	1	4	4	1	1	4	4	4	4	5	2	1	1	1	4	2	4	5	1	4	1	1	5	4	4	4	4	4	4	5	4	5	1	4
	8	1		1	4	4	4	5	4	1	4	2	4	1	4	1	4	1	4	4	1	4	4	4	1	4	1	5	4	1	4	2	5	4	1	4	1	4	4	2	1	4	4	5	2	2	4	2	1
	9	1		2	1	5	4	5	4	1	1	4	1	1	4	5	1	5	4	5	4	4	4	4	4	1	1	4	2	1	1	4	4	4	4	4	4	1	1	1	4	1	4	5	4	1	1	1	4
	10	1		4	4	1	1	1	4	4	2	4	1	4	1	1	1	2	2	1	4	1	1	1	1	2	1	1	1	1	1	1	2	4	4	1	1	6	1	2	4	4	2	6	5	1	1	4	1
	11	1		2	5	1	1	1	1	4	5	4	1	1	1	2	4	5	4	1	4	1	4	4	2	1	1	1	4	4	1	4	4	4	4	4	1	4	1	1	4	4	4	4	1	1	5	4	4
	12	1		1	4	2	2	1	1	4	1	4	1	4	1	4	1	4	1	1	4	1	1	4	5	4	4	4	4	1	4	4	1	4	1	1	4	4	4	1	4	4	4	4	4	4	1	4	4
	13	1		4	4	2	4	4	1	5	1	1	4	1	1	1	4	1	5	4	5	1	5	4	1	1	1	1	1	4	1	1	4	1	4	4	1	5	2	1	4	1	4	4	4	1	5	5	1
	14	1		6	4	1	4	1	4	1	4	4	4	4	4	1	4	1	2	1	4	4	4	2	1	4	4	4	1	4	2	4	4	5	4	4	4	4	1	2	1	1	4	4	4	4	1	5	2
	15	1		2	3	2	1	4	4	4	4	1	4	1	1	2	1	2	1	4	2	1	4	4	4	1	4	1	1	4	1	4	4	4	4	1	1	1	5	1	2	4	1	5	4	4	1	4	5
	16	1		1	4	1	1	4	1	1	5	4	4	1	4	4	1	1	4	5	3	1	1	4	1	1	1	1	1	1	4	1	1	1	4	1	1	1	1	5	4	4	1	1	1	1	4	1	2
	17	1		4	4	4	1	2	1	4	4	1	4	4	1	4	5	1	1	4	5	4	4	1	4	1	4	1	1	1	4	4	4	1	4	2	4	4	2	4	4	4	1	4	4	2	6	4	4
	18	1		1	1	4	2	1	1	5	4	1	1	4	2	4	5	5	4	1	1	1	1	4	1	1	4	1	4	4	4	2	2	4	2	1	1	4	4	4	1	4	5	4	4	4	4	4	4
	19	1		4	1	4	4	1	1	1	1	1	1	1	1	1	4	4	4	2	1	2	2	4	4	1	4	4	4	1	4	4	5	1	1	1	4	4	1	4	5	1	1	4	4	4	4	4	1
	20	1		2	4	1	2	1	5	4	1	1	2	1	5	4	1	1	1	4	2	2	1	5	1	4	4	4	4	4	5	4	2	4	2	4	4	4	1	1	4	4	1	5	2	1	4	1	4
	21	1		2	1	5	1	4	1	1	4	4	1	5	4	4	4	2	4	4	4	1	2	6	4	4	4	1	5	1	4	1	1	4	1	4	1	4	1	6	1	4	4	4	5	4	2	4	4
	22	1		4	4	5	5	4	1	4	4	4	4	4	1	4	4	4	1	1	1	4	1	2	4	1	1	4	4	4	4	1	4	5	5	2	4	4	1	4	4	1	5	1	4	4	1	2	4
	23	1		5	4	1	2	1	4	4	1	4	4	4	1	4	4	1	1	4	4	4	1	4	1	4	4	1	5	4	2	5	4	1	1	4	1	1	4	1	4	2	4	4	1	4	4	4	5
	24	1		1	2	4	4	1	1	2	4	4	1	1	4	4	1	3	4	1	1	4	4	4	4	4	1	4	4	1	3	4	4	4	4	4	1	4	4	1	2	1	1	2	4	4	1	1	4
	25	1		4	1	1	1	1	4	4	1	1	1	1	5	1	2	4	4	4	1	1	4	4	4	4	4	4	2	2	1	5	1	4	1	5	1	4	1	1	1	6	2	1	2	1	1	1	1
	26	1		1	4	1	1	1	1	4	2	1	6	4	1	4	4	1	1	1	4	1	4	4	1	1	1	4	6	1	4	1	1	1	4	1	1	4	4	4	4	4	1	4	4	5	4	2	1
	27	1		5	1	1	1	4	1	4	2	2	1	4	1	1	4	4	1	4	4	1	1	2	1	1	4	4	1	1	1	4	4	1	1	4	1	4	2	4	1	4	4	4	1	2	4	2	4
	28	1		4	4	4	1	4	4	1	1	4	4	4	2	4	4	1	4	1	4	2	1	1	1	1	4	5	2	1	4	4	1	4	4	4	1	4	6	1	4	4	4	1	1	4	4	4	3
	29	1		4	4	4	2	1	4	1	1	2	4	1	1	5	2	4	1	1	1	4	1	1	5	2	5	5	4	1	1	4	1	1	2	1	5	4	4	4	4	2	4	4	4	1	1	1	1
	30	1		4	4	1	4	1	1	1	4	1	4	4	2	4	6	1	1	4	1	1	1	1	1	4	5	4	4	1	4	1	1	1	1	4	4	5	4	1	5	4	4	2	4	1	1	1	1
	31	1		1	4	2	4	4	5	4	1	4	4	1	4	1	4	4	2	4	5	4	5	1	1	4	4	4	2	1	4	4	4	2	5	5	4	4	5	4	2	5	4	4	4	4	4	1	1
	32	1		4	4	4	1	1	5	2	1	1	5	1	2	4	4	1	4	4	4	4	4	2	4	2	1	4	4	4	4	4	4	4	2	1	1	4	4	4	4	1	2	4	4	1	1	1	4
	33	1		1	1	4	2	5	4	4	5	5	1	4	4	4	5	4	4	4	1	1	4	2	5	1	4	1	4	4	1	1	4	1	4	2	2	5	1	1	1	1	4	2	1	4	2	1	1
	34	1		4	5	2	2	5	4	4	1	4	1	4	4	3	4	1	4	1	5	5	4	4	1	4	1	4	1	2	1	1	4	4	1	4	2	4	4	1	4	4	1	4	5	4	1	1	2
	35	1		1	2	2	4	4	4	4	1	1	4	4	4	1	1	4	4	1	4	4	4	4	4	4	1	4	4	4	2	1	4	4	5	4	1	1	4	5	4	1	4	2	4	4	1	4	2
	36	1		4	1	4	1	5	4	1	4	4	1	2	4	1	1	4	4	2	4	2	1	4	2	4	2	2	4	4	1	4	2	1	4	4	5	4	1	1	4	5	5	4	1	4	4	4	4
	37	1		1	4	4	4	1	1	6	1	2	1	1	1	4	5	1	4	2	4	5	4	5	1	1	1	1	4	1	2	1	4	2	1	1	4	4	4	1	4	1	1	5	5	2	1	2	4
	38	1		4	1	1	4	1	1	1	1	1	4	4	1	4	4	1	5	4	5	1	1	2	5	4	1	4	4	4	1	4	1	4	4	1	4	4	4	4	4	2	2	2	1	1	4	4	4
	39	1		4	4	1	1	1	2	4	4	4	1	4	4	2	6	4	4	1	4	4	4	1	1	1	2	1	2	4	1	1	4	1	1	1	1	4	2	1	4	4	1	1	1	4	1	4	4
	40	1		5	2	1	1	1	1	4	4	1	1	4	4	4	4	4	1	4	1	4	4	1	1	4	2	4	4	1	1	4	4	1	4	4	4	5	2	5	4	4	2	1	4	4	4	4	4
	41	1		1	2	1	1	4	4	4	4	1	4	1	1	5	1	4	1	4	4	2	1	4	1	2	4	1	1	4	2	4	1	1	1	4	5	5	2	1	1	4	1	1	1	1	4	4	4
	42	1		4	1	4	1	1	4	2	4	2	4	4	4	4	1	4	1	4	4	4	1	1	4	4	4	4	6	3	1	1	1	4	5	1	1	1	4	4	4	4	4	4	1	1	1	1	1
	43	1		4	1	1	1	1	2	1	4	1	1	1	5	1	1	4	1	2	1	2	2	4	1	1	1	1	4	2	1	5	4	4	4	4	4	4	1	5	4	4	1	1	1	1	4	4	4
	44	1		1	4	4	4	4	4	2	4	4	4	2	4	2	3	4	4	1	4	1	1	5	4	4	5	4	4	4	1	1	2	1	1	4	4	2	3	1	4	5	1	1	4	2	4	4	1
	45	1		4	2	4	1	1	4	1	1	1	4	4	1	1	4	4	1	2	1	1	1	4	1	4	1	4	1	1	4	1	4	4	1	4	1	4	5	4	1	4	1	1	2	4	2	4	1
	46	1		5	1	4	1	2	4	1	2	1	2	4	6	4	4	1	4	2	1	4	4	4	1	1	4	2	4	4	4	1	4	1	4	2	4	4	2	1	4	1	4	4	1	1	2	4	2
	47	1		4	2	5	4	4	4	2	4	1	2	2	2	4	1	4	4	4	1	4	4	1	5	4	2	4	4	4	5	4	1	1	1	1	5	5	1	5	4	4	1	4	1	4	4	1	4
	48	1		1	2	1	4	1	4	2	4	4	4	4	2	2	4	4	4	4	1	4	4	5	5	1	4	2	4	1	1	4	1	1	4	5	4	4	4	4	1	4	4	4	4	1	6	4	1
	49	1		1	4	4	4	4	4	1	1	4	1	4	4	4	4	4	5	4	2	1	2	4	4	1	1	4	1	5	4	4	4	4	2	4	4	1	2	4	4	1	1	4	1	4	4	4	4
	50	1		2	1	1	2	1	2	4	1	1	1	5	4	2	1	1	1	1	4	4	3	4	4	1	4	2	4	1	4	4	1	2	4	4	4	4	1	4	1	4	4	2	4	5	1	4	4
	51	1		1	4	1	2	1	4	1	4	1	1	4	4	4	1	4	1	1	4	1	1	2	4	4	4	1	4	5	4	2	1	4	1	1	1	2	4	1	2	2	4	4	1	2	1	1	4
	52	1		4	4	4	1	2	5	4	1	4	1	1	4	4	4	2	4	4	1	5	4	1	2	4	2	4	2	4	4	4	2	1	1	1	1	4	4	4	2	1	4	4	1	4	4	2	4
	53	1		4	2	4	4	4	1	1	1	4	4	4	2	1	2	4	4	5	4	4	5	2	4	4	1	1	1	1	4	1	1	1	4	1	4	4	1	4	1	4	2	1	1	4	4	4	1
	54	1		2	5	1	4	4	1	4	2	4	4	4	1	4	1	1	1	1	1	4	1	4	1	5	4	2	4	1	1	4	4	2	4	4	1	4	4	1	1	2	4	4	4	2	4	4	4
	55	1		1	5	4	4	1	1	1	5	4	4	1	1	1	1	1	4	1	4	4	4	1	4	4	4	4	4	4	4	4	1	4	5	2	4	1	1	2	2	1	1	1	1	1	4	1	2
	56	1		1	4	4	1	4	1	1	1	1	4	4	1	2	4	1	4	2	1	1	4	4	4	4	2	4	1	4	1	4	1	4	1	2	4	1	4	5	1	1	4	1	1	1	4	1	1
	57	1		4	1	4	4	5	1	1	4	4	4	1	2	1	4	1	4	4	4	1	4	1	4	1	5	5	4	1	1	4	4	1	4	2	4	4	4	4	1	4	1	2	4	4	4	1	4
	58	1		4	5	1	2	4	4	4	1	4	1	4	1	5	1	4	5	4	1	4	4	4	1	4	4	3	1	2	1	4	4	1	4	4	2	4	1	5	1	1	4	4	2	4	1	4	4
	59	1		4	1	1	1	1	5	4	4	1	4	4	2	4	4	4	1	1	5	4	4	1	4	1	4	2	1	4	2	4	1	4	4	4	1	1	1	2	4	4	1	4	5	1	4	4	1
	60	1		2	1	1	4	1	2	4	4	1	1	5	1	1	4	1	1	1	4	4	1	1	1	3	4	1	4	1	4	4	1	4	1	1	1	1	1	2	1	1	1	2	5	4	4	4	1
	61	1		1	4	1	1	4	1	1	4	4	1	4	5	5	1	1	1	4	4	1	4	5	2	4	1	1	1	1	1	4	4	4	1	4	1	1	2	1	4	1	4	5	4	4	1	1	4
	62	1		4	5	1	4	4	4	4	1	1	4	4	1	4	4	4	1	1	1	1	4	4	1	4	1	2	1	1	4	4	4	6	1	1	4	1	1	1	1	4	1	1	2	1	2	1	4
	63	1		4	1	4	4	1	1	4	2	4	3	1	1	1	4	4	1	1	5	1	1	4	4	1	1	4	1	1	2	1	4	5	2	4	1	4	1	1	1	4	1	4	1	1	1	4	4
	64	1		1	1	1	4	4	4	1	4	4	5	4	4	4	4	1	4	1	4	4	4	1	4	1	1	4	1	4	4	2	4	1	1	4	1	1	1	4	2	1	1	1	1	4	4	1	4
	65	1		1	4	4	1	1	2	5	4	1	4	4	4	2	1	4	4	4	2	4	1	2	1	4	4	4	2	1	5	1	2	4	2	4	4	4	1	1	2	1	4	4	4	5	2	4	4
	66	1		1	2	1	1	1	1	1	1	4	4	4	1	1	4	4	1	2	1	1	1	1	2	4	4	4	4	1	4	4	4	4	4	4	4	5	1	4	3	2	4	4	4	4	5	4	4
	67	1		4	1	1	1	2	1	4	1	4	1	1	4	1	4	4	2	4	1	5	1	1	1	1	2	4	4	4	4	4	2	4	4	4	5	4	1	4	6	1	1	4	4	1	2	4	4
	68	1		1	2	1	4	4	1	4	4	2	1	4	4	1	4	1	2	1	1	1	1	4	4	4	4	2	1	4	2	4	4	4	4	4	2	1	2	4	4	5	1	4	5	4	4	2	1
	69	1		4	1	1	5	4	4	1	4	3	4	1	4	1	2	5	4	2	1	1	2	1	4	1	5	4	4	1	1	1	2	4	4	4	4	1	4	1	4	1	1	1	1	4	4	1	4
	70	1		1	1	4	5	1	1	4	1	4	2	4	4	4	1	5	4	4	2	1	4	4	4	4	4	1	4	1	1	1	4	1	4	1	4	4	4	4	5	2	2	4	4	1	4	1	1
	71	1		4	1	4	4	1	5	1	4	1	4	5	4	1	1	4	4	4	1	5	1	4	4	4	1	1	4	1	4	1	4	4	2	2	2	1	1	1	4	1	4	2	1	2	4	4	1
	72	1		5	1	4	4	2	2	1	4	5	4	4	4	1	1	1	1	4	6	2	1	1	4	2	1	1	4	4	4	4	1	4	4	4	2	1	1	4	4	1	1	4	4	4	1	1	4
	73	1		4	1	4	4	1	4	1	4	2	2	1	1	1	1	1	1	4	4	2	4	1	4	4	1	4	1	1	4	1	1	4	1	1	5	2	4	1	1	4	4	4	4	4	4	1	5
	74	1		4	2	4	1	1	4	1	1	6	4	1	5	1	4	4	1	4	4	1	1	4	4	2	1	1	4	4	4	4	2	1	4	4	4	1	5	1	4	4	5	4	2	4	2	4	2
	75	1		4	4	2	2	1	2	2	1	1	4	4	5	1	4	4	1	5	1	4	1	1	4	1	4	1	5	4	1	1	1	4	1	5	4	4	1	4	4	1	4	4	1	4	1	5	4
	76	1		5	1	4	4	4	1	2	4	1	5	4	4	4	2	1	4	1	1	5	4	4	1	1	4	4	4	1	4	4	4	5	4	2	5	4	4	4	1	4	4	4	1	4	5	1	1
	77	1		1	4	2	4	1	1	2	4	4	4	4	4	4	4	4	1	4	1	4	2	2	4	4	1	5	1	1	4	4	1	1	5	1	2	2	2	4	4	4	5	4	4	4	2	2	1
	78	1		1	4	1	1	1	4	4	4	2	4	4	4	1	4	4	4	1	1	1	4	4	4	4	1	4	1	2	2	4	1	5	4	1	1	4	2	4	4	4	4	4	1	1	1	1	1
	79	1		2	4	4	5	5	4	1	5	2	1	1	1	4	2	4	4	1	4	4	4	1	2	4	4	4	4	1	4	4	4	1	1	1	4	4	1	4	4	1	4	2	1	1	4	2	4
	80	1		5	4	1	2	1	5	4	4	1	1	4	1	1	4	4	4	4	4	4	2	4	2	4	4	4	4	4	1	4	5	1	5	5	1	2	1	5	4	4	2	2	2	1	4	1	1
	81	1		1	4	1	4	2	4	4	4	1	4	4	1	1	1	2	1	4	4	4	1	4	5	1	4	2	1	5	4	2	4	4	4	1	4	1	4	1	4	1	1	4	4	4	4	4	1
	82	1		2	2	1	4	4	1	4	1	1	4	1	4	1	4	1	4	1	4	4	4	4	1	1	4	4	4	5	4	4	4	4	4	2	1	4	1	4	1	1	1	1	1	4	5	4	4
	83	1		4	5	4	1	4	5	2	1	4	4	4	1	4	5	1	1	4	5	4	4	5	1	4	2	5	3	1	4	1	4	2	4	1	1	1	1	4	4	1	4	4	4	2	1	4	5
	84	1		1	5	2	4	4	4	2	2	4	4	4	1	5	4	6	5	1	4	4	2	1	1	4	2	1	4	4	5	1	4	1	4	1	1	1	1	1	4	1	2	1	1	4	1	4	4
	85	1		4	4	1	2	1	1	1	1	1	4	5	2	4	1	4	1	4	5	2	4	1	2	4	4	4	1	4	4	4	4	4	2	4	1	4	5	1	4	4	2	1	4	3	1	4	4
	86	1		4	4	4	1	4	4	4	4	4	4	4	4	4	4	4	1	1	1	6	1	5	4	4	1	4	3	1	1	4	2	4	4	1	1	1	1	5	4	4	4	4	2	1	2	1	4
	87	1		1	4	1	2	1	4	2	5	1	1	4	1	4	4	4	1	4	2	4	4	1	1	1	4	1	1	6	1	1	5	5	4	4	4	4	1	4	2	1	2	1	1	6	4	2	1
	88	1		1	1	4	2	4	1	4	4	4	1	1	4	2	2	1	4	4	4	4	4	4	4	1	1	4	5	4	1	2	4	1	1	1	1	4	1	4	1	4	4	4	2	2	4	4	4
	89	1		1	1	4	1	1	4	4	1	2	1	5	5	2	1	1	1	1	1	5	5	4	1	4	4	4	4	4	4	1	1	1	1	4	1	1	4	2	1	4	2	4	1	1	1	2	4
	90	1		1	4	1	1	1	1	4	1	4	4	1	1	1	2	5	1	1	5	1	2	4	4	1	4	4	1	5	4	1	1	4	1	4	4	4	4	4	1	4	1	2	1	2	1	1	1
	91	1		4	1	1	4	4	2	1	4	1	4	1	4	1	4	1	4	1	1	4	1	2	4	4	4	4	5	2	1	4	1	4	4	1	4	5	1	1	4	4	4	4	4	4	5	4	4
	92	1		4	2	1	1	4	2	1	4	4	2	1	4	1	2	4	1	4	4	1	4	4	2	4	6	4	4	4	4	4	4	4	4	3	2	1	4	4	2	1	4	1	2	1	1	4	2
	93	1		4	1	2	1	4	4	2	1	4	4	1	1	5	4	1	1	1	1	4	1	1	4	5	1	2	4	4	4	5	4	2	1	4	4	4	2	2	2	1	5	1	1	4	2	4	2
	94	1		4	4	1	4	1	5	4	4	1	4	1	2	4	1	1	4	1	5	1	1	2	4	1	4	2	1	4	4	1	4	4	4	4	1	1	5	4	1	4	4	1	4	1	4	4	1
	95	1		4	1	4	4	4	1	1	1	1	1	1	1	1	4	4	2	4	1	2	4	4	1	1	5	1	1	2	1	5	1	4	4	1	4	4	1	2	4	4	1	4	4	4	4	4	4
	96	1		4	2	4	4	2	2	1	4	1	4	1	1	4	1	4	1	1	4	4	4	4	4	5	2	1	1	5	4	2	4	1	2	1	1	1	4	1	1	1	4	4	1	4	1	4	4
	97	1		4	4	4	1	1	1	1	4	4	2	1	1	1	4	5	2	4	1	4	2	1	1	4	1	4	4	1	4	4	2	2	1	1	2	4	1	4	4	4	1	1	1	1	1	4	4
	98	1		4	1	4	4	1	1	4	1	4	1	4	1	2	2	1	4	1	4	2	4	4	4	1	4	1	2	4	1	4	1	4	1	4	4	4	4	4	4	4	1	1	4	1	1	4	1
	99	1		1	1	1	5	1	4	1	5	1	1	4	1	1	1	4	4	2	4	1	4	1	4	4	1	4	1	1	4	4	1	2	2	1	2	4	1	5	1	4	4	4	4	1	2	1	1
	100	1		1	1	2	1	4	1	4	1	6	1	2	1	4	4	4	1	1	5	4	1	4	4	4	1	2	4	4	4	1	5	4	4	4	4	1	4	4	1	4	4	1	4	4	4	1	1
	101	1		1	1	4	4	1	1	4	2	1	4	4	4	1	1	2	4	2	4	1	4	1	2	4	1	1	4	4	4	4	4	1	5	1	1	1	4	1	1	6	5	2	4	1	1	4	1
	102	1		1	4	4	4	4	1	4	1	4	4	4	4	1	1	1	1	2	4	1	4	1	2	4	4	4	1	1	1	5	1	4	4	4	4	1	2	4	4	4	4	4	4	1	4	1	1
	103	1		1	4	4	1	1	4	4	1	1	4	4	4	4	4	2	4	1	2	2	4	1	4	1	1	4	5	2	1	4	5	4	1	4	4	4	2	1	4	5	1	1	4	1	1	1	4
	104	1		1	2	4	4	1	2	1	4	1	4	1	4	1	1	1	5	4	4	1	4	4	2	1	4	4	4	4	2	2	2	4	2	1	4	5	1	1	4	1	1	2	1	2	4	4	4
	105	1		1	4	4	1	4	5	2	1	4	2	1	1	2	4	4	4	1	2	4	4	4	2	1	2	1	4	2	1	1	4	4	1	1	2	1	4	2	2	2	2	1	5	2	2	4	4
	106	1		1	4	2	1	4	4	1	1	1	4	1	4	4	4	4	4	4	1	1	4	4	4	1	4	2	4	1	1	4	1	4	1	4	4	4	1	4	4	1	2	4	1	4	4	4	5
	107	1		2	4	4	1	1	4	2	1	4	4	4	4	1	1	1	4	1	4	2	4	5	4	4	4	1	1	2	1	4	1	2	4	1	4	5	4	5	1	1	1	1	2	1	1	4	4
	108	1		4	1	5	2	4	1	1	5	1	1	4	4	2	4	4	4	4	4	1	4	2	4	4	2	1	1	1	1	4	4	1	4	4	2	4	4	4	2	1	4	4	2	4	4	4	1
	109	1		1	4	4	4	1	1	4	2	5	1	4	4	4	4	1	4	4	4	2	5	1	5	1	4	4	1	2	4	4	5	4	1	4	2	1	1	1	1	4	4	1	4	2	2	1	1
	110	1		1	1	4	4	5	1	1	1	1	1	4	4	4	4	4	1	4	4	1	4	4	4	4	4	1	1	4	4	1	4	4	1	2	1	4	4	4	4	4	2	1	1	2	1	4	4
	111	1		1	1	4	4	1	4	4	1	1	1	4	4	1	4	1	1	1	1	1	4	4	4	5	4	5	5	1	4	1	1	4	4	4	1	4	1	4	1	5	4	4	4	4	4	4	1
	112	1		1	1	1	1	1	1	2	4	4	5	4	1	1	2	4	4	2	2	5	4	1	1	2	1	4	1	4	4	5	1	5	4	1	1	1	1	1	4	4	1	4	4	1	4	4	6
	113	1		2	4	2	1	2	1	1	1	1	4	1	2	5	1	4	4	4	4	2	1	1	1	1	4	4	5	4	5	4	1	2	4	1	4	4	5	1	6	4	4	4	4	1	4	1	4
	114	1		1	4	1	1	1	2	2	4	4	4	1	1	5	2	2	1	5	4	5	4	1	4	1	5	4	2	1	1	4	1	1	1	1	1	4	1	4	4	2	4	4	4	4	4	4	1
	115	1		4	1	4	4	4	1	2	1	4	4	3	1	4	1	1	5	1	4	1	2	4	4	1	4	1	5	2	5	1	1	5	2	4	1	4	4	4	1	4	2	1	4	4	5	4	1
	116	1		2	4	4	1	5	4	4	1	4	4	1	4	5	4	4	4	4	1	4	4	2	1	4	1	6	4	1	4	4	1	4	1	1	2	1	1	1	4	1	5	1	1	4	4	4	2
	117	1		4	1	4	2	4	2	1	4	4	1	4	1	1	1	4	4	1	1	4	1	4	5	1	1	1	1	4	4	1	4	4	2	1	1	4	1	4	1	4	4	2	1	1	1	4	1
	118	1		5	5	1	2	1	4	4	4	4	1	1	5	4	4	1	1	1	4	5	4	4	1	1	1	4	4	1	4	5	2	4	1	2	1	1	6	4	4	6	1	4	1	4	4	1	4
	119	1		4	2	4	4	1	1	1	4	4	4	4	1	1	1	5	2	4	5	4	4	4	1	4	4	1	4	4	1	5	2	5	2	4	6	1	1	5	4	1	1	1	1	4	2	1	1
	120	1		5	4	4	1	4	4	1	4	4	1	2	1	2	4	1	4	4	4	4	5	1	2	4	1	4	4	2	1	1	1	4	1	4	4	4	4	4	1	1	1	1	1	4	1	4	4
	121	1		1	1	4	4	2	4	1	2	1	1	1	4	2	1	1	4	4	4	4	4	1	4	4	4	5	1	1	1	4	4	1	4	4	5	2	1	1	5	1	1	1	1	4	4	4	4
	122	1		5	4	2	4	1	2	1	4	4	4	4	1	4	4	5	1	1	1	4	4	1	4	2	4	2	4	1	4	1	4	2	4	4	4	4	5	4	4	2	5	1	2	4	5	1	4
	123	1		1	5	1	1	4	1	1	4	1	1	1	1	1	4	4	4	5	4	1	4	2	1	5	4	4	2	2	4	4	2	1	4	1	4	1	1	2	4	2	4	4	3	1	1	4	1
	124	1		2	4	4	5	1	4	4	4	2	1	5	4	4	4	2	6	1	4	1	1	1	1	4	4	4	4	4	4	1	4	4	1	1	4	4	1	4	4	4	4	1	1	1	4	1	4
	125	1		1	2	1	4	2	5	2	1	2	4	2	4	1	4	1	1	2	4	4	2	5	2	1	1	2	4	1	4	1	4	4	1	2	1	4	1	2	1	4	1	4	1	4	2	4	5
	126	1		4	3	1	4	1	1	1	4	1	1	2	4	1	1	2	1	4	4	4	4	4	2	1	4	1	4	1	4	4	1	1	5	4	4	4	4	2	4	1	1	1	4	5	1	4	4
	127	1		4	2	4	1	1	1	1	1	4	1	4	1	1	1	4	4	4	4	1	1	1	4	1	4	5	1	1	2	4	4	1	1	4	2	5	4	2	4	1	4	4	4	1	1	1	1
	128	1		1	4	1	4	4	1	4	2	1	4	2	4	4	1	1	1	4	4	2	1	4	4	1	4	1	2	1	4	4	5	1	2	1	2	4	1	4	4	1	1	4	4	1	4	4	2
	129	1		1	1	2	1	1	1	4	4	1	1	4	1	4	5	1	1	4	1	4	4	4	4	4	1	1	1	4	4	4	4	1	1	1	4	1	2	2	1	1	1	4	2	4	4	4	4
	130	1		4	4	1	4	4	4	4	4	4	5	1	1	4	4	1	4	1	1	4	1	1	4	1	2	4	2	1	2	4	1	5	4	4	1	4	4	4	1	1	1	1	4	4	5	2	4
	131	1		4	1	4	4	4	4	4	2	5	1	2	4	4	4	4	4	1	2	1	4	4	4	1	4	4	4	2	4	1	2	1	1	5	2	1	4	1	2	4	4	6	4	4	4	4	4
	132	1		1	5	4	6	1	2	4	1	1	4	1	1	4	1	4	4	1	5	1	1	1	4	4	2	1	1	2	4	2	1	1	4	1	4	4	4	4	1	4	2	1	4	1	4	4	4
	133	1		2	2	6	1	1	1	1	4	1	4	4	1	4	4	4	4	4	4	4	1	4	2	1	4	1	1	4	1	4	1	5	2	1	1	2	4	1	4	1	2	2	4	4	6	4	1
	134	1		1	1	1	1	1	1	5	4	4	5	1	1	1	1	4	1	1	2	4	4	4	2	4	4	4	4	4	4	1	4	1	1	1	1	4	5	1	4	1	4	2	4	4	1	1	5
	135	1		1	1	1	4	1	2	1	4	4	4	1	1	2	4	1	1	4	1	2	4	2	1	4	3	2	1	2	1	2	4	2	2	1	4	1	4	1	1	5	4	5	4	4	4	4	4
	136	1		4	4	4	4	1	1	1	4	4	1	1	4	4	1	1	1	4	5	6	4	4	1	4	1	4	1	4	4	1	4	5	4	4	1	5	4	4	4	4	2	2	4	4	4	4	1
	137	1		4	1	1	1	4	5	4	5	4	2	1	4	4	4	4	2	4	4	1	5	4	4	4	4	4	4	1	1	1	1	4	5	4	1	1	4	1	1	4	4	1	4	2	1	4	6
	138	1		5	5	4	5	4	1	5	4	2	4	4	1	4	4	1	4	4	4	4	1	4	4	4	4	1	1	1	4	1	5	1	4	4	4	4	4	1	2	4	4	1	1	1	1	4	1
	139	1		1	1	1	5	4	1	4	1	4	1	1	4	5	4	4	4	4	5	4	4	4	4	4	1	1	1	1	4	1	4	5	4	4	1	1	4	4	4	1	1	4	5	4	4	1	4
	140	1		1	4	1	1	1	1	1	1	4	1	4	1	2	4	1	4	1	4	4	1	2	5	1	4	4	4	1	4	1	2	4	2	1	4	5	4	5	4	4	1	5	1	1	4	4	4
	141	1		4	4	4	5	1	4	1	1	1	5	4	4	1	1	4	2	1	4	4	1	4	4	2	4	4	1	1	4	1	1	4	4	1	5	4	4	4	1	4	1	1	1	4	1	5	4
	142	1		4	4	4	1	4	1	2	4	4	1	4	1	1	4	4	4	1	1	1	2	1	5	4	1	4	4	4	4	1	4	4	4	4	1	1	1	1	1	4	1	1	4	4	1	4	4
	143	1		4	4	1	4	4	2	1	1	4	4	4	4	2	4	4	1	2	1	4	4	4	5	4	4	4	1	1	1	1	4	4	4	1	6	2	4	5	1	4	2	1	4	1	1	2	1
	144	1		4	1	1	1	1	1	1	4	4	1	4	5	1	4	4	1	1	4	4	2	4	1	1	1	1	1	4	1	4	1	4	4	4	6	4	1	1	4	4	4	1	4	5	1	4	1
	145	1		1	1	4	2	1	4	1	3	5	5	1	4	4	4	4	4	2	1	1	2	1	1	1	1	2	1	4	1	4	1	4	1	4	4	1	2	1	1	1	2	1	4	4	4	4	1
	146	1		1	1	1	4	1	4	4	1	2	4	4	4	1	4	4	4	4	3	1	4	4	1	1	2	2	4	4	4	4	1	1	4	1	1	4	1	1	4	5	4	4	4	1	4	1	1
	147	1		1	2	1	4	4	4	1	1	4	1	4	4	1	2	1	4	2	1	4	1	1	4	4	4	1	2	2	1	4	1	4	1	2	1	2	1	4	4	2	4	4	4	4	4	1	4
	148	1		4	4	1	1	4	2	2	1	4	4	4	4	1	2	2	4	1	2	1	4	4	4	5	1	2	4	4	4	1	4	1	4	4	4	4	4	4	1	6	4	1	5	4	4	2	4
	149	1		4	4	2	4	4	4	1	4	4	4	1	4	1	1	1	2	4	4	4	1	1	1	4	4	4	4	4	4	4	4	2	4	1	4	2	1	1	1	4	2	1	4	1	1	1	1
	150	1		1	1	2	6	4	2	4	2	5	1	1	2	1	1	4	1	2	4	1	4	5	1	1	1	4	4	4	4	1	5	4	4	4	1	1	1	4	4	4	1	1	4	4	1	1	4
	151	1		1	4	4	1	2	5	1	4	1	1	4	4	4	1	2	4	6	4	4	1	4	4	2	1	1	1	4	4	4	1	4	1	1	2	4	4	6	2	2	4	4	4	4	4	4	6
	152	1		1	4	4	1	4	1	4	4	2	4	1	1	4	4	1	5	3	4	4	1	1	4	4	5	5	1	2	4	4	1	4	4	1	4	4	1	1	4	4	4	1	1	4	1	1	1
	153	1		4	4	4	4	4	4	4	4	2	2	1	1	1	1	4	4	2	4	4	1	4	4	4	2	4	4	4	1	4	4	4	4	4	4	4	4	4	1	4	4	4	4	2	1	4	4
	154	1		1	1	4	2	1	5	1	1	1	1	4	2	4	4	1	2	4	4	2	1	4	4	1	1	4	4	1	4	1	4	4	2	2	4	4	4	1	1	3	1	4	1	1	4	4	4
	155	1		4	4	1	2	4	4	4	1	4	1	4	2	1	4	4	1	4	2	1	1	4	4	4	4	4	4	1	4	4	4	4	4	1	1	1	1	1	1	5	4	1	1	1	4	1	4
	156	1		2	4	1	1	1	4	1	1	4	1	2	4	2	1	1	5	1	4	4	1	4	1	1	5	4	1	1	4	2	4	1	1	4	1	4	4	4	1	1	1	4	1	2	1	4	5
	157	1		1	4	1	2	4	1	2	1	4	4	2	4	1	2	4	5	1	4	6	4	1	1	1	1	4	4	1	3	5	1	1	1	5	4	5	1	5	2	1	4	1	3	4	1	4	4
	158	1		1	1	1	2	1	5	4	4	2	4	4	4	1	1	4	4	1	1	4	1	4	2	1	1	4	4	5	4	4	1	1	4	4	1	1	1	4	1	4	4	6	1	1	5	4	4
	159	1		2	1	1	1	4	4	4	2	4	2	4	1	4	4	4	1	4	4	1	1	4	4	1	1	4	4	4	1	1	4	1	4	4	4	1	1	4	4	4	4	4	4	4	5	1	6
	160	2		1	1	5	4	4	1	4	4	1	1	1	1	4	4	1	5	1	2	1	4	1	5	1	1	1	4	1	1	4	4	2	5	1	1	4	1	1	4	1	1	1	4	4	1	4	1
	161	2		4	4	5	1	4	1	2	4	4	4	4	4	1	4	4	4	4	4	2	4	1	2	4	4	1	1	4	4	1	2	5	1	5	1	1	1	2	1	1	4	4	4	4	4	4	5
	162	2		1	4	4	4	1	1	4	1	1	2	2	2	4	1	5	1	4	2	2	1	2	4	1	4	5	1	4	5	4	4	4	1	1	4	4	1	4	5	4	4	1	4	1	4	1	4
	163	2		4	4	2	1	2	1	1	4	4	4	4	4	1	1	4	1	1	4	1	4	1	1	2	1	5	4	5	4	1	2	4	4	4	1	4	4	5	1	2	4	1	1	4	4	4	1
	164	2		4	1	3	4	4	1	2	4	4	4	1	4	4	4	1	4	1	4	4	4	1	4	1	1	4	4	1	4	4	1	4	1	1	5	1	1	1	1	4	4	1	1	4	1	1	1
	165	2		4	1	1	4	4	4	4	1	1	5	1	1	1	4	2	4	5	2	1	1	1	1	1	1	4	1	1	4	4	4	4	1	4	4	1	1	1	4	4	1	4	2	1	2	2	5
	166	2		1	1	2	4	1	5	4	1	4	4	5	2	2	4	4	4	4	4	1	5	1	5	1	1	4	4	1	1	4	4	2	4	1	5	4	1	4	6	4	1	1	1	4	5	4	4
	167	2		4	4	1	4	1	2	1	1	4	4	5	4	1	4	2	4	1	1	2	1	6	4	4	4	4	1	4	5	1	2	1	1	4	1	4	2	1	2	1	4	4	2	1	4	1	4
	168	2		4	1	4	4	4	1	1	1	4	4	1	5	4	4	4	1	1	4	1	1	2	4	1	4	4	1	4	4	1	4	2	1	4	4	1	4	4	5	2	1	1	5	4	4	1	1
	169	2		1	4	1	4	4	4	1	2	4	4	4	1	4	1	1	1	4	4	4	4	4	1	1	2	4	2	4	5	4	1	4	1	4	4	1	1	1	4	6	2	4	4	4	4	1	1
	170	2		2	4	4	1	4	4	1	4	1	1	4	4	4	2	4	1	1	4	1	1	5	2	1	4	1	2	4	5	1	4	1	1	4	1	4	1	1	4	1	4	4	4	1	4	1	4
	171	2		4	1	1	2	2	1	4	1	1	4	4	1	4	4	4	4	4	4	1	2	4	4	4	4	4	5	2	1	1	1	2	4	4	1	4	1	4	1	4	4	4	5	5	4	1	4
	172	2		4	1	2	2	1	4	6	4	2	4	4	1	4	4	2	4	4	1	4	4	1	1	1	4	4	4	4	4	4	1	5	4	4	4	4	4	6	4	5	4	4	4	4	1	4	5
	173	2		1	5	1	4	4	2	4	1	5	4	1	4	2	4	6	2	1	1	4	1	4	1	1	4	1	4	4	4	4	5	4	1	4	1	1	1	2	1	1	2	4	1	4	1	4	1
	174	2		5	1	5	4	4	4	4	4	2	4	4	1	1	5	1	1	4	1	4	4	1	4	4	1	1	4	4	4	4	1	1	4	4	4	1	4	1	1	4	2	2	2	4	4	4	3
	175	2		4	4	1	4	1	1	1	1	1	1	4	4	5	5	4	4	2	4	4	1	4	4	4	4	2	1	4	1	4	1	4	1	4	1	1	1	2	1	4	4	4	5	5	2	4	2
	176	2		4	2	4	4	4	4	4	1	1	4	2	2	5	4	4	1	4	4	1	4	4	4	1	4	4	4	1	4	4	4	1	1	4	4	1	4	4	4	5	1	4	4	1	4	4	1
	177	2		1	1	4	4	4	2	4	4	4	1	1	1	4	1	4	1	2	4	4	4	1	1	1	1	4	1	5	4	1	4	4	5	1	5	1	2	1	1	4	1	5	1	4	4	1	4
	178	2		2	1	4	1	4	1	4	1	4	4	4	4	1	4	4	1	1	4	1	1	4	1	1	4	2	1	4	1	1	4	4	4	4	4	4	2	4	2	1	4	1	4	1	4	1	4
	179	2		5	1	4	1	4	2	1	4	2	1	1	4	1	1	4	1	4	1	1	1	2	4	4	4	2	1	4	4	1	1	1	4	4	2	1	4	1	4	4	1	1	2	4	5	1	1
	180	2		5	2	5	1	5	3	1	1	2	4	2	4	1	4	4	5	1	4	1	1	1	4	2	2	4	1	1	1	1	1	4	4	4	4	2	4	4	1	1	4	1	4	5	4	4	4
	181	2		2	4	4	4	2	1	4	1	1	4	4	1	4	4	1	4	1	1	1	4	4	4	1	4	1	2	2	4	4	4	4	4	4	4	5	4	4	4	1	4	1	1	1	4	1	2
	182	2		2	4	4	1	1	4	2	4	4	1	1	1	1	1	4	5	1	1	4	4	5	4	5	1	2	4	1	4	1	1	1	5	1	4	4	4	4	4	4	4	1	1	4	1	4	4
	183	2		1	5	5	1	5	2	4	4	4	1	4	1	4	2	4	1	4	1	4	1	2	1	2	5	4	4	4	4	2	1	1	1	1	2	1	4	4	4	4	1	4	1	1	4	4	4
	184	2		4	1	2	2	1	5	4	1	1	1	1	4	4	4	4	4	1	2	2	4	4	1	4	1	4	4	5	2	4	4	2	4	1	4	1	1	4	4	4	2	1	1	2	2	4	4
	185	2		2	4	1	1	4	1	6	4	1	1	2	1	1	4	1	5	4	4	4	4	4	1	1	4	1	4	4	1	1	4	4	5	4	4	2	4	4	4	4	4	1	4	4	1	4	1
	186	2		4	4	1	5	5	1	1	3	1	1	4	1	2	1	1	4	2	4	2	4	1	5	1	1	1	4	2	5	4	2	4	4	4	1	1	5	4	1	1	4	4	4	2	4	4	4
	187	2		4	4	2	2	5	2	2	1	4	5	1	5	4	1	4	4	4	1	5	4	1	2	2	4	4	4	1	2	1	4	4	5	4	4	1	1	4	1	1	4	1	1	4	1	4	1
	188	2		1	2	4	4	4	4	2	4	5	2	4	4	6	2	4	4	1	5	1	4	1	1	4	1	4	1	1	4	5	1	1	1	4	1	1	1	1	1	2	1	1	5	4	4	1	5
	189	2		4	2	1	4	1	2	4	4	4	4	4	4	1	1	4	4	4	5	4	2	2	1	4	4	4	1	4	4	6	5	2	1	4	1	4	4	1	1	4	4	5	1	4	1	4	1
	190	2		2	4	4	5	1	5	4	4	1	4	4	4	2	4	4	1	1	4	4	4	1	1	2	1	4	3	1	1	1	2	1	1	1	4	1	1	5	4	1	4	1	1	2	1	4	2
	191	2		4	5	4	1	4	4	5	4	4	2	1	4	4	4	5	1	4	4	1	1	4	4	1	4	1	1	5	4	1	1	4	1	1	4	1	4	2	4	1	1	4	4	1	2	1	4
	192	2		1	1	4	1	1	4	4	1	4	1	2	2	1	4	1	2	4	1	1	1	2	4	4	5	4	1	4	4	1	4	1	1	1	4	4	4	4	4	1	1	4	4	4	4	1	4
	193	2		5	1	4	5	4	4	1	1	4	1	4	1	1	2	4	4	4	1	4	4	4	4	1	1	1	2	4	4	4	4	1	4	1	1	2	4	4	4	1	4	1	4	2	2	4	2
	194	2		1	2	1	4	1	1	1	4	4	1	4	2	1	4	4	1	4	2	1	1	4	4	4	4	4	1	1	4	4	1	4	1	4	4	5	4	1	1	2	4	4	4	2	5	5	4
	195	2		1	1	4	4	4	4	2	4	4	2	1	4	2	4	4	1	4	4	1	1	4	5	1	1	4	4	1	4	4	4	4	1	4	2	4	2	2	1	4	1	5	4	2	1	4	1
	196	2		2	1	1	4	4	1	1	1	1	4	4	1	2	4	4	1	4	4	4	4	1	4	2	5	4	1	4	4	1	2	2	2	1	4	1	1	4	1	1	2	2	1	1	4	2	4
	197	2		1	1	5	2	1	5	1	1	1	4	1	4	4	1	4	4	4	2	4	4	6	1	4	1	1	4	5	1	5	4	4	4	4	4	1	1	4	1	4	4	4	4	4	1	1	5
	198	2		1	4	1	4	4	5	1	2	4	4	1	1	1	4	4	6	1	4	4	1	6	5	4	4	4	4	4	4	1	1	4	1	1	5	1	2	4	4	1	4	1	4	4	4	1	4
	199	2		5	4	4	1	1	1	1	4	1	4	1	4	2	4	4	1	1	4	4	4	1	4	4	1	4	4	4	2	1	1	1	1	4	4	1	4	1	4	4	4	1	1	2	5	1	4
	200	2		2	5	4	4	1	2	4	4	4	4	4	4	4	1	2	2	4	4	1	2	4	4	1	2	2	4	1	4	1	4	2	4	1	4	1	2	1	2	1	2	1	2	4	4	4	1
	201	2		4	2	1	4	1	1	4	1	1	4	1	1	4	2	4	4	4	1	4	2	1	1	2	1	5	2	1	1	1	1	4	5	1	1	1	5	1	4	5	1	4	4	4	4	4	1
	202	2		4	4	4	1	1	4	2	4	4	4	1	3	4	1	1	1	1	1	1	4	1	1	4	1	1	4	4	1	4	2	2	4	5	1	4	1	1	4	4	4	1	4	2	4	4	2
	203	3		4	1	1	2	1	2	3	4	2	4	4	1	1	5	1	4	1	2	4	4	4	2	4	4	4	4	1	1	1	1	4	3	4	1	4	4	1	5	4	1	4	4	4	4	4	4
	204	3		5	1	5	1	1	1	1	2	4	4	4	1	2	4	2	2	1	1	4	1	2	4	1	4	1	1	4	1	1	4	1	1	5	5	4	4	1	4	1	2	4	4	4	4	4	1
	205	4		1	1	4	1	4	2	4	1	5	1	4	4	5	4	4	2	4	4	4	4	4	4	4	1	1	1	1	4	1	4	4	4	1	4	4	2	2	2	4	4	4	2	1	4	4	4
	206	4		1	4	1	4	1	1	1	2	5	1	1	4	4	1	4	1	2	1	1	1	1	4	5	1	1	1	4	4	4	2	4	4	4	1	1	4	2	4	1	4	1	2	1	1	4	1
	207	4		1	1	1	1	2	4	1	4	1	4	1	2	4	2	4	4	4	4	2	4	1	5	2	4	4	1	1	4	2	4	2	4	4	1	1	4	4	1	4	4	1	4	1	4	4	2
	208	4		4	2	4	5	1	1	5	2	1	2	1	4	4	1	4	1	1	4	4	4	5	4	1	4	4	4	5	1	4	1	1	1	4	4	4	4	1	4	4	5	1	4	1	2	1	4
	209	4		4	1	4	4	4	1	5	1	2	4	4	4	1	4	1	4	1	2	1	4	4	4	1	3	5	5	4	4	5	1	1	4	1	5	1	4	4	4	4	1	1	4	1	4	1	4
	210	4		4	1	1	4	1	4	1	1	4	4	2	4	1	1	2	1	2	1	1	4	4	2	4	4	4	4	1	4	4	1	4	1	4	4	1	4	4	4	4	4	1	4	1	5	4	1
	211	4		4	4	5	4	1	4	4	4	4	4	4	1	4	4	4	4	1	1	1	4	4	4	4	5	4	4	1	2	4	1	4	2	1	4	4	4	1	4	2	4	4	4	4	4	1	2
	212	4		2	1	4	4	1	4	1	1	4	4	4	1	6	5	4	2	3	4	1	5	4	4	4	4	4	4	1	4	5	4	1	1	1	4	1	1	4	2	4	4	4	4	1	1	4	1
	213	4		4	1	1	1	2	1	4	4	1	1	1	4	2	4	4	4	1	4	4	5	1	1	2	1	4	4	2	5	1	1	4	4	1	4	4	1	1	1	4	4	1	4	1	4	4	4
	214	4		4	4	4	4	1	1	1	4	4	4	5	4	1	1	2	1	1	4	4	4	4	1	4	4	4	5	4	4	4	4	4	1	5	4	4	4	1	1	4	1	4	4	1	1	1	4
	215	4		1	4	1	4	4	4	1	5	5	1	4	1	4	4	4	1	4	4	2	4	1	1	4	1	4	4	1	5	1	2	4	4	4	1	4	4	4	4	1	4	1	1	2	1	4	4
	216	4		1	4	2	1	4	4	4	4	1	4	4	4	4	5	4	4	4	1	4	1	5	6	1	4	1	4	1	1	1	1	2	4	1	1	1	1	4	1	5	4	4	2	1	2	1	1
	217	4		4	3	1	4	2	4	5	5	1	2	4	4	1	1	2	4	1	2	1	4	4	1	4	5	5	2	5	1	4	5	4	4	1	1	1	2	1	1	1	4	4	1	4	2	5	4
	218	4		4	4	4	1	4	1	5	2	4	1	4	4	1	5	4	4	1	4	1	4	4	1	2	4	4	4	5	4	4	4	4	2	1	4	4	4	2	4	4	4	4	4	5	1	1	1
	219	4		1	1	1	1	4	4	1	4	1	1	1	1	1	1	4	4	4	2	4	1	4	4	4	1	4	1	1	4	4	2	1	1	1	5	4	4	4	2	2	4	4	4	4	4	1	4
	220	4		4	4	2	4	4	1	1	2	4	5	2	4	4	2	4	4	4	4	1	1	4	1	5	1	4	1	1	1	1	2	1	5	4	5	5	1	4	4	5	2	1	4	1	4	4	4
	221	4		5	4	1	2	4	1	4	3	1	1	4	1	4	4	4	4	4	4	2	4	1	2	5	1	1	2	4	2	1	1	1	4	4	1	4	1	4	4	4	4	4	1	4	4	4	1
	222	4		1	4	1	4	5	4	4	1	4	4	1	1	1	5	1	4	4	4	2	4	2	5	1	4	4	4	1	4	1	2	2	6	4	5	1	1	1	4	1	5	1	1	1	4	2	1
	223	4		1	4	4	1	1	1	4	1	1	4	4	4	4	1	4	1	4	4	4	2	5	2	4	4	2	1	4	4	1	4	4	1	4	4	1	4	4	4	4	4	4	1	1	4	4	4
	224	4		4	4	1	1	1	2	4	1	1	4	1	1	4	1	4	4	2	4	1	1	2	4	1	1	1	4	4	1	2	4	1	4	4	4	4	1	4	4	4	1	4	1	4	1	1	1
	225	4		1	1	1	1	2	1	4	2	4	4	1	2	1	4	4	1	1	2	2	2	1	5	4	1	4	4	4	4	1	4	4	1	1	2	1	4	1	1	1	5	4	1	4	1	1	4
	226	4		4	1	4	2	4	4	1	2	1	2	2	1	4	4	4	4	1	4	1	4	1	1	2	4	2	1	1	4	4	1	4	2	4	4	5	1	4	4	1	4	4	4	4	4	1	4
	227	4		4	1	4	1	4	1	1	1	1	1	4	2	4	2	1	4	4	4	2	1	4	5	1	2	4	4	4	4	1	1	4	4	1	4	1	4	5	1	4	4	4	2	4	4	1	1
	228	4		4	4	1	1	4	1	4	1	4	1	1	1	1	1	4	1	1	2	2	5	4	4	1	4	2	4	1	1	1	1	4	1	4	4	5	2	4	4	1	1	1	1	1	4	4	4
	229	4		1	1	1	1	2	1	2	4	4	4	4	4	4	3	4	4	1	4	2	4	1	2	4	2	1	1	4	1	1	3	4	4	4	2	1	1	1	1	1	1	1	1	4	4	5	2
	230	4		5	4	1	4	1	4	1	4	4	1	2	1	4	4	2	1	4	4	4	4	4	1	1	1	5	1	4	1	1	1	4	4	4	4	1	1	1	1	4	4	1	2	4	2	1	2
	231	4		1	4	1	4	2	4	2	4	4	4	4	4	4	4	4	1	1	1	4	1	1	1	2	1	1	4	4	2	4	1	4	1	1	4	5	4	1	1	5	4	5	4	1	1	5	5
	232	4		5	4	5	1	2	1	1	5	1	1	4	2	1	5	1	4	1	1	1	4	1	4	4	4	4	1	1	4	4	5	2	4	1	4	2	5	4	4	4	4	5	4	4	1	2	4
	233	4		4	1	1	4	4	2	1	1	4	1	1	2	4	1	4	1	1	1	4	1	4	2	2	4	1	2	1	4	1	4	4	1	4	5	1	4	2	1	1	2	4	1	1	4	4	4
	234	4		1	1	4	1	4	4	4	4	1	1	4	4	4	4	1	1	1	4	4	1	4	4	4	4	4	4	1	1	1	1	1	4	4	1	5	4	4	4	1	1	1	2	1	6	1	4
	235	4		1	4	1	1	4	4	4	2	2	1	5	4	1	1	4	2	1	4	4	3	4	2	4	1	1	5	4	4	4	1	2	1	4	2	4	2	4	1	1	4	4	2	4	1	5	4
	236	4		4	1	4	4	4	4	1	4	1	4	4	4	4	1	4	4	4	4	1	1	1	1	4	4	1	4	5	1	1	4	4	1	4	1	1	1	2	4	2	4	4	4	1	4	1	4
	237	4		4	1	4	1	2	1	2	4	4	4	4	4	4	4	1	1	2	1	4	1	2	1	4	5	4	4	5	4	1	1	1	1	1	1	1	2	1	1	2	4	1	1	4	2	3	1
	238	4		4	4	4	3	1	4	5	2	5	5	1	4	2	1	4	4	1	1	1	1	4	4	4	1	4	1	4	1	4	1	4	1	4	4	3	1	1	2	2	1	4	1	1	1	2	1
	239	4		4	1	4	2	4	4	2	4	4	1	4	4	4	4	1	4	4	4	2	5	2	4	4	4	1	4	4	4	4	2	4	4	1	1	1	4	4	4	2	5	4	5	1	4	1	4
	240	4		4	2	1	4	1	5	2	4	1	4	4	2	1	2	4	1	1	4	1	4	2	4	1	1	4	4	4	1	4	4	1	4	4	1	1	1	1	4	1	4	4	5	4	5	1	4
	241	4		4	1	4	4	4	4	1	2	1	1	2	1	4	1	2	4	1	4	1	2	4	1	1	1	4	4	4	1	2	1	1	2	4	1	1	4	5	4	2	4	4	6	1	2	4	1
	242	4		1	4	2	2	4	1	1	4	4	1	4	4	4	4	5	4	4	4	1	1	4	1	2	2	4	4	1	4	1	4	1	2	5	1	4	2	4	1	1	4	4	4	1	4	4	4
	243	4		1	4	4	1	4	4	4	1	2	1	1	4	4	4	1	4	1	4	4	1	1	1	1	4	5	4	1	1	1	4	4	1	1	4	1	4	1	1	1	1	2	1	1	1	5	1
	244	4		5	1	5	1	4	4	2	4	4	1	4	1	4	1	1	1	5	4	4	4	4	4	4	1	1	4	4	2	4	5	4	2	1	1	2	4	4	4	4	4	1	1	4	2	4	4
	245	4		4	1	1	4	4	4	1	5	1	1	4	4	1	4	4	4	1	1	2	5	4	4	1	4	4	4	1	4	2	1	1	3	1	1	4	4	4	4	2	4	1	4	1	4	4	4
	246	4		2	5	2	1	4	1	4	4	4	4	1	1	1	4	1	4	1	4	4	1	1	4	4	4	4	1	4	4	1	2	4	1	2	4	4	5	2	4	4	1	4	4	4	4	1	1
	247	4		4	2	2	1	2	1	4	4	1	1	4	2	4	2	4	4	1	4	1	4	4	2	4	4	4	1	1	4	2	4	4	4	2	4	2	4	2	5	4	6	1	4	4	1	4	1
	248	4		4	1	4	4	2	4	4	4	4	4	2	1	4	4	1	4	1	1	2	1	1	4	4	5	4	4	1	4	1	4	1	4	1	1	4	5	1	1	4	5	4	2	4	2	4	1
	249	4		1	4	4	4	1	5	1	1	1	4	1	1	4	2	4	2	4	4	1	4	4	4	1	2	4	4	4	1	1	1	2	1	4	2	4	4	5	4	6	2	4	1	4	1	4	4
	250	4		1	4	1	4	4	1	4	1	4	4	4	4	1	2	1	1	1	1	1	4	4	1	1	4	4	2	4	2	1	4	4	2	4	4	4	4	4	4	1	1	1	1	1	1	1	4
	251	4		1	1	4	1	1	4	4	4	1	4	4	2	6	4	4	4	4	1	4	4	4	4	4	4	1	4	4	5	1	4	4	4	1	4	2	4	1	4	4	2	1	4	2	5	4	5
	252	4		4	1	4	4	5	4	4	1	2	1	2	4	2	1	4	4	1	1	4	4	1	1	4	4	1	1	1	2	4	4	1	1	4	4	1	4	4	4	1	4	1	1	1	5	4	1
	253	4		4	1	1	4	4	4	1	1	1	4	1	4	4	1	4	4	4	4	4	4	1	4	4	4	1	1	4	4	4	1	4	4	4	4	4	1	4	4	4	2	1	1	4	4	4	4
	254	4		1	4	4	2	2	1	5	1	2	1	1	4	4	4	1	1	4	2	2	1	1	1	4	1	4	2	4	4	4	1	4	1	1	1	2	4	4	1	5	1	1	1	1	4	1	1
	255	4		1	1	4	4	4	4	1	4	1	4	4	1	2	4	1	4	4	4	4	2	2	1	4	4	2	1	1	4	4	4	1	4	4	1	4	2	1	2	4	4	2	4	4	5	1	1
	256	4		4	4	1	4	4	2	1	4	1	4	5	4	1	4	1	1	4	4	1	1	4	4	4	1	4	4	4	1	4	1	1	3	1	4	4	1	1	4	4	1	4	1	1	4	3	4
	257	4		1	4	4	6	4	1	4	1	4	1	1	2	4	1	4	4	4	1	6	5	1	1	4	4	4	1	4	2	1	4	1	4	4	4	2	4	4	4	4	2	4	4	4	1	1	4
	258	4		4	5	4	1	1	1	3	2	4	1	4	4	1	1	1	1	1	4	4	1	1	1	4	1	4	5	4	2	4	4	1	1	4	2	1	4	4	4	4	4	1	4	1	1	1	4
	259	4		1	4	2	5	4	1	1	4	4	1	1	2	4	4	5	4	2	1	4	4	4	4	4	1	4	1	1	1	1	4	4	1	1	1	1	4	1	4	1	4	1	1	4	1	1	4
	260	4		1	2	1	4	4	4	5	4	2	4	4	4	4	4	1	1	1	4	1	4	5	1	4	4	1	1	4	1	1	1	4	4	4	1	4	1	4	4	4	4	1	2	1	4	4	4
	261	4		1	2	1	4	1	1	1	4	4	4	2	1	1	1	4	4	4	1	2	4	1	2	4	4	1	4	4	1	2	2	1	5	4	2	1	1	4	1	4	4	4	1	4	4	4	4
	262	4		4	4	1	1	4	4	4	1	1	1	2	4	1	4	1	4	4	1	4	1	4	1	4	4	1	4	4	5	4	4	1	1	2	2	1	4	4	2	1	4	1	4	4	5	4	1
	263	4		1	4	4	4	4	1	4	1	5	1	4	1	1	1	1	1	1	1	1	2	1	1	1	2	4	4	4	4	1	4	1	1	1	4	2	4	5	5	4	1	2	4	1	1	5	4
	264	4		4	4	1	4	4	1	4	1	4	1	1	1	4	1	1	2	4	4	1	1	4	4	1	4	4	1	5	4	1	1	1	4	2	1	2	1	4	4	4	4	5	2	5	4	5	4
	265	4		1	4	1	4	1	4	1	4	2	2	4	4	1	4	2	4	4	4	4	2	4	4	4	1	4	2	4	4	4	4	1	4	1	4	4	4	4	4	1	1	1	2	1	4	2	2
	266	4		5	1	1	4	4	4	1	2	4	4	2	4	4	4	4	4	1	3	4	4	1	4	1	1	2	4	1	4	4	1	1	2	1	1	1	5	1	1	4	1	4	2	4	1	6	4
	267	4		2	1	4	1	1	5	4	5	1	1	4	1	4	4	4	4	4	1	4	2	2	4	1	1	4	4	4	1	1	4	3	5	4	4	4	1	4	2	1	2	4	2	4	4	1	4
	268	4		4	1	1	4	4	5	3	1	1	2	1	4	4	2	4	1	4	1	1	1	4	2	4	5	4	4	2	4	1	4	4	4	4	1	1	2	2	1	4	2	2	1	4	2	4	4
	269	4		4	2	1	3	1	4	1	1	4	1	4	2	1	1	1	1	4	2	4	5	2	4	2	5	1	1	4	2	1	4	1	1	1	4	4	4	4	4	1	1	4	1	4	1	5	4
	270	4		1	4	4	1	1	1	4	4	1	4	2	1	5	1	4	1	1	4	4	6	1	4	4	4	4	1	1	4	1	1	4	1	1	4	4	4	4	4	4	4	4	1	4	4	1	1
	271	4		2	4	4	4	4	1	1	4	4	5	1	1	1	1	4	2	1	1	4	4	1	4	1	4	1	4	1	1	4	1	2	4	1	4	1	1	1	2	1	4	4	4	5	1	1	1
	272	4		1	4	1	4	5	4	4	1	4	1	1	2	2	5	1	4	1	1	2	1	4	4	4	1	1	4	4	4	4	4	2	1	1	4	4	4	1	2	2	4	4	4	5	6	4	4
	273	4		4	1	4	2	4	2	2	4	1	2	1	5	4	1	1	4	1	2	1	4	4	1	4	4	4	1	1	1	4	1	4	1	1	4	1	1	2	1	1	1	1	1	1	1	1	4
	274	4		4	4	2	2	4	1	4	1	4	2	4	1	1	5	4	4	5	1	1	1	5	4	4	4	4	2	4	4	4	1	4	4	5	1	1	4	4	1	4	4	1	1	5	4	4	5
	275	4		1	1	4	4	4	1	1	4	4	4	1	4	4	1	4	4	4	4	4	1	1	5	4	4	4	4	1	4	5	1	4	1	1	1	1	4	4	4	4	4	2	4	4	1	1	2
	276	4		4	1	4	1	1	4	1	4	4	4	5	4	1	1	4	1	1	4	1	2	4	4	4	2	4	4	4	1	4	4	4	1	4	4	4	4	4	1	4	4	4	5	1	4	4	4
	277	4		1	1	1	4	4	4	4	1	2	4	1	1	4	1	4	1	1	2	4	5	1	1	1	1	4	1	1	2	4	1	4	1	1	4	2	1	1	1	1	4	4	6	4	4	4	1
	278	4		1	1	4	1	1	4	4	1	1	1	4	4	4	5	2	4	4	1	1	1	4	1	6	2	1	5	4	1	4	1	1	2	1	4	4	1	4	4	4	4	4	4	4	1	1	1
	279	4		4	4	4	1	4	4	2	1	4	2	5	4	1	1	1	1	1	4	4	2	4	1	1	4	4	1	4	1	4	1	1	4	4	4	4	2	4	1	4	1	5	4	4	1	4	1
	280	4		4	1	1	1	1	1	2	4	4	4	4	5	1	1	4	1	4	1	4	2	4	5	1	4	1	4	4	1	1	4	4	4	4	4	4	4	4	4	2	1	4	4	1	1	4	4
	281	4		1	1	4	4	2	1	1	1	1	4	5	4	4	4	4	2	4	4	5	4	1	2	6	4	4	5	1	1	4	4	5	2	2	1	1	2	1	2	4	1	2	4	5	2	1	4
	282	4		4	4	4	1	1	1	4	4	4	1	4	2	4	1	2	1	4	1	5	4	4	4	4	4	1	4	1	4	1	1	1	4	4	4	1	1	1	1	1	1	1	2	4	1	4	4
	283	4		1	1	2	1	4	1	4	1	4	1	3	4	4	4	5	4	1	1	1	4	1	4	4	4	1	1	4	4	5	1	4	1	4	5	4	4	1	4	4	4	4	4	4	4	4	2
	284	4		4	4	2	4	4	2	1	1	2	1	2	1	4	2	4	4	1	4	4	4	5	1	1	4	1	4	1	4	4	1	1	4	1	1	1	1	4	1	1	5	1	4	4	4	1	1
	285	4		1	3	1	1	1	4	3	4	4	4	4	1	4	6	1	1	4	4	4	4	1	1	4	4	1	1	5	6	1	5	5	5	4	4	4	5	4	1	4	1	1	4	4	2	1	4
	286	4		2	2	1	4	1	5	4	1	4	4	1	1	4	1	2	4	5	2	1	4	4	1	1	4	4	4	5	4	4	1	4	4	1	1	2	1	4	2	1	4	4	4	1	4	1	4
	287	4		1	4	4	4	1	4	1	5	4	1	4	5	1	1	1	4	1	5	4	1	4	4	1	1	4	1	4	4	4	4	4	4	4	4	4	1	1	5	1	1	1	1	4	3	4	4
	288	4		1	4	4	1	1	4	4	1	4	1	1	1	2	1	4	4	4	5	4	1	4	4	1	1	4	1	4	1	1	1	4	4	4	2	4	4	1	1	4	1	1	1	4	5	1	4
	289	4		1	4	4	4	1	1	4	1	1	4	4	4	4	1	1	2	4	1	1	4	4	1	1	4	1	4	4	1	4	2	2	1	1	1	4	4	1	4	4	2	1	4	1	1	4	1
	290	4		4	4	1	4	4	1	2	4	4	4	5	4	4	4	1	4	1	4	1	1	4	4	1	4	1	4	1	5	1	4	4	5	4	4	1	4	4	4	4	4	4	2	1	1	4	1
	291	4		1	4	4	4	4	1	4	1	1	4	2	1	1	4	4	2	4	1	1	2	1	5	2	1	1	2	4	1	5	4	4	4	1	1	4	4	1	2	2	1	1	1	4	1	4	4
	292	4		2	4	4	1	1	2	4	2	4	4	4	4	4	2	4	1	4	1	2	1	1	4	5	4	1	2	4	4	1	1	4	1	1	4	1	4	4	4	2	2	5	1	4	2	1	4
	293	4		1	1	1	4	1	1	4	2	1	4	4	1	4	4	1	4	4	4	1	1	1	1	2	5	4	4	5	1	4	4	4	5	4	1	1	2	1	6	1	1	5	1	1	1	4	1
	294	4		1	2	1	4	4	1	4	2	4	4	1	4	4	1	1	1	4	2	1	4	1	1	4	4	4	4	1	4	1	4	4	1	1	4	4	2	1	4	1	4	4	4	4	1	1	2
	295	4		4	4	4	1	1	4	4	1	1	4	1	4	1	2	4	4	1	2	1	4	1	4	4	5	4	1	4	5	1	1	1	4	4	4	4	4	4	4	5	1	4	1	4	1	5	4
	296	4		4	4	1	4	2	1	4	3	4	1	4	4	2	1	1	4	1	1	1	4	1	5	4	4	4	4	1	1	4	2	1	4	4	1	4	4	4	4	4	4	2	1	2	4	2	4
	297	4		4	4	1	5	1	4	5	1	4	4	4	4	1	1	5	1	4	3	1	1	4	1	1	5	1	1	4	4	4	4	1	4	1	1	5	4	1	4	1	1	2	1	1	4	1	1
	298	4		4	2	4	4	1	4	4	4	1	1	4	1	1	4	4	4	4	1	1	1	1	4	4	4	4	4	4	4	2	4	4	1	4	1	1	1	4	1	4	1	4	1	1	4	1	4
	299	4		4	4	1	1	5	4	1	2	1	1	1	5	5	4	1	4	2	1	4	5	4	6	1	4	1	1	1	1	5	6	4	4	4	4	2	1	4	4	1	4	4	5	1	1	2	4
	300	4		4	1	5	1	1	4	1	1	1	1	1	4	4	1	4	1	2	4	4	4	1	5	1	4	1	4	1	5	4	1	4	1	4	4	5	4	4	4	4	4	1	5	1	1	4	4
	301	4		1	3	4	1	5	1	4	4	4	2	1	4	1	4	5	4	4	4	1	4	4	1	1	1	5	4	4	1	4	4	4	4	5	4	1	4	5	1	5	1	4	4	4	2	1	4
	302	4		1	1	5	5	1	1	1	1	4	4	4	4	1	1	1	4	5	1	1	5	5	4	2	4	1	1	2	1	6	2	1	1	1	1	1	4	1	4	1	1	1	1	2	1	1	4
	303	4		4	1	4	1	4	4	6	4	4	4	1	4	2	1	1	4	4	4	1	4	4	2	2	4	1	4	4	1	1	1	2	1	4	4	1	1	5	1	1	4	4	1	4	2	4	1
	304	4		4	4	4	1	1	1	1	1	4	1	4	2	1	2	1	2	1	4	1	4	2	4	1	1	4	1	5	4	5	4	6	4	4	4	1	4	4	1	1	5	4	4	1	1	1	1
	305	4		1	1	1	4	4	2	4	4	1	4	4	4	4	4	1	1	2	1	4	1	4	2	1	4	2	4	4	2	1	2	2	1	4	4	1	1	4	4	1	1	1	1	4	4	1	4
	306	4		4	1	4	4	1	4	1	4	1	2	4	2	5	2	4	1	4	1	1	4	4	5	4	4	1	5	1	4	2	4	1	2	1	4	4	1	4	5	1	5	6	4	1	1	4	4
	307	4		1	4	4	4	5	1	1	4	5	1	1	4	1	1	4	1	4	4	4	2	1	1	1	4	2	1	4	4	5	4	1	1	4	1	4	5	1	4	4	4	1	4	1	1	4	1
	308	4		4	1	5	1	4	5	1	4	1	4	4	1	1	4	4	4	4	2	4	2	4	1	1	5	4	4	4	4	4	4	1	4	2	4	2	2	1	4	4	2	4	1	4	1	4	4
	309	4		1	1	4	4	1	4	1	1	1	1	5	1	4	1	4	1	4	1	5	1	4	4	4	1	4	1	4	4	4	5	1	4	4	2	4	1	2	4	1	4	1	4	1	4	4	2
	310	4		4	4	4	1	4	4	2	4	1	2	4	1	4	1	2	2	2	4	4	1	1	1	4	1	4	4	4	1	1	1	1	1	4	1	4	2	2	1	4	4	4	1	4	5	4	4
	311	4		4	1	1	4	4	1	4	4	4	5	1	1	4	1	1	2	4	2	4	1	5	2	1	4	4	1	4	1	1	1	1	1	4	4	4	1	2	4	4	1	4	1	4	1	4	4
	312	4		1	5	2	4	4	5	1	4	1	1	2	4	1	4	1	4	1	1	4	1	5	4	1	4	1	1	4	4	1	4	4	2	4	1	1	4	4	1	1	1	4	1	1	1	4	1
	313	4		4	6	2	2	4	1	5	4	1	1	1	4	1	4	4	1	4	4	1	1	5	4	4	1	4	1	1	4	4	4	4	4	1	1	1	2	2	4	1	1	4	1	4	4	1	5
	314	4		4	5	1	4	4	2	4	4	1	2	4	4	1	1	1	1	4	1	4	4	4	1	1	1	1	1	4	4	4	4	4	1	6	4	1	1	4	1	1	1	1	4	1	4	4	4
	315	4		4	4	4	1	2	4	1	4	1	4	1	4	1	5	4	4	1	2	4	4	4	1	4	1	1	4	4	4	1	4	5	1	4	4	2	2	1	2	5	4	4	1	4	2	5	4
	316	4		1	1	5	4	5	2	1	1	4	1	1	1	5	2	4	4	1	4	4	4	1	4	5	4	1	1	5	5	4	1	1	4	4	1	4	4	4	2	4	4	4	1	1	2	4	1
	317	4		4	4	1	4	2	3	1	4	1	4	4	2	4	4	1	1	1	4	4	2	5	4	1	4	4	5	1	2	1	1	2	4	4	1	1	4	2	4	4	1	4	4	1	4	4	4
	318	4		2	2	4	1	2	2	4	5	1	5	4	1	4	1	4	1	4	4	5	1	1	4	4	2	4	4	4	1	1	2	4	2	4	4	1	4	1	1	1	4	4	4	1	1	5	4
	319	4		4	4	2	4	1	1	4	2	1	1	2	5	1	1	2	1	1	2	4	1	2	1	4	2	4	1	4	1	4	6	4	2	1	4	1	2	4	4	4	1	4	5	1	5	4	1
	320	4		2	4	4	1	1	1	1	1	4	4	1	2	1	1	4	5	2	1	1	4	1	1	1	4	4	4	4	1	1	4	1	2	2	4	4	4	4	4	4	5	4	4	4	5	4	1
	321	4		1	1	4	4	1	1	1	4	1	4	1	4	1	5	1	4	4	4	4	2	1	2	4	2	1	5	4	4	4	4	1	1	1	4	4	4	1	4	4	4	4	2	4	2	1	5
	322	4		5	4	1	1	4	4	4	4	4	1	4	1	1	4	5	1	4	1	1	1	4	1	5	4	4	4	4	4	1	1	4	1	4	4	1	5	1	1	4	1	4	1	4	1	1	1
	323	4		4	4	3	4	4	1	4	1	4	4	4	1	1	5	1	4	2	1	1	4	4	1	4	2	1	2	1	1	4	4	2	1	4	2	4	1	5	2	1	1	4	4	4	1	4	1
	324	4		1	1	1	4	4	4	2	4	4	4	4	4	4	1	1	4	4	4	1	4	1	2	4	4	4	1	2	2	1	1	1	4	4	4	4	4	2	1	2	4	2	4	1	6	1	1
	325	4		1	2	4	1	4	1	4	1	4	5	1	4	1	1	2	4	4	5	1	2	1	4	4	4	4	6	1	4	1	4	1	1	4	2	4	4	4	1	4	1	1	4	1	4	1	4
	326	4		4	4	1	1	1	1	4	4	1	4	4	5	1	1	2	4	1	1	4	4	4	4	4	3	1	1	4	2	2	4	5	1	4	4	1	1	4	2	4	4	4	4	1	4	1	4
	327	4		1	4	4	4	1	4	1	1	4	4	1	4	1	5	1	1	1	1	4	4	4	4	1	1	1	4	1	1	1	1	4	4	1	5	2	4	1	4	2	1	2	4	5	1	4	4
	328	4		4	4	2	1	1	4	2	4	4	2	1	4	1	1	1	5	5	4	4	1	4	1	4	4	4	1	2	1	4	1	5	4	1	2	1	4	4	2	1	1	1	2	1	1	2	1
	329	4		1	1	1	1	1	4	1	4	4	2	4	4	1	1	4	4	1	4	4	4	4	1	4	1	1	5	4	5	4	1	4	2	1	1	4	1	1	4	1	2	5	4	4	4	4	2
	330	4		1	4	1	4	4	4	1	1	1	4	4	4	4	1	1	1	4	1	4	2	1	5	2	2	1	1	1	4	2	4	1	4	6	4	4	1	1	4	1	5	4	4	4	2	1	1
	331	4		1	3	4	2	4	1	4	2	4	4	5	4	1	1	2	1	1	4	1	5	4	6	1	2	1	4	1	1	4	4	4	4	1	4	4	1	4	1	1	4	1	4	4	4	2	1
	332	4		1	1	1	2	5	4	4	1	4	1	2	4	1	4	5	1	3	2	4	1	4	5	1	4	2	1	2	4	4	4	1	4	1	4	1	5	1	1	1	1	1	4	1	1	4	4
	333	4		4	1	1	2	1	2	4	3	1	2	1	4	1	2	1	1	4	4	2	4	5	1	4	1	1	1	4	1	2	4	4	1	5	2	4	4	4	4	4	1	1	4	4	1	4	4
	334	4		4	4	2	4	1	2	4	4	2	1	4	1	1	4	4	1	4	1	1	1	1	4	4	4	2	4	4	4	5	4	5	1	4	4	1	4	1	1	1	4	1	5	1	4	1	4
	335	4		4	2	4	1	4	4	4	4	2	1	4	4	1	4	4	4	1	1	5	4	1	4	4	1	4	4	1	4	2	4	1	1	4	4	1	4	4	1	4	1	4	4	2	1	2	4
	336	4		1	1	2	4	2	1	2	4	4	4	1	1	5	2	4	2	1	1	2	1	2	4	4	1	2	4	4	1	4	2	1	4	4	4	4	4	4	2	4	2	5	4	1	4	4	1
	337	4		4	4	4	5	4	4	2	4	4	1	1	1	4	5	1	4	4	1	4	1	2	5	4	4	3	1	1	4	4	4	2	4	4	4	1	4	4	2	4	1	2	1	4	6	1	1
	338	4		1	2	5	4	4	4	4	1	4	4	4	4	1	4	4	4	4	1	1	4	4	2	4	4	4	4	4	1	4	4	1	4	1	1	1	4	1	1	1	1	1	4	1	1	2	4
	339	4		2	1	4	1	4	4	4	4	1	1	4	4	2	4	1	1	1	4	4	4	4	4	1	1	4	1	4	5	4	1	4	4	4	4	1	1	4	4	4	2	4	5	5	4	4	1
	340	4		1	4	2	1	1	1	4	1	4	4	4	5	2	1	4	4	1	1	4	1	4	4	4	4	4	1	4	4	4	1	4	1	1	4	4	1	4	1	4	4	4	4	2	1	4	4
	341	4		4	4	4	4	1	1	1	4	1	4	1	2	4	4	4	4	4	2	4	1	4	1	5	2	2	1	4	4	4	4	1	1	6	1	4	2	2	4	1	2	1	4	1	4	4	2
	342	4		5	1	2	1	4	4	1	2	2	2	4	4	2	4	2	1	4	1	1	1	5	4	5	1	4	2	4	1	1	1	3	4	1	1	4	4	1	1	1	4	4	1	4	1	1	1
	343	4		4	1	4	2	1	4	4	1	4	4	2	1	4	2	1	4	4	1	4	4	4	4	4	4	5	1	4	1	2	4	4	1	4	4	4	4	2	2	1	4	4	4	1	5	1	1
	344	4		4	6	1	4	1	4	4	6	2	1	1	4	1	4	4	4	1	1	1	1	2	4	1	4	5	1	4	4	5	4	5	1	1	1	4	4	4	4	1	1	4	4	1	1	1	1
	345	4		4	1	4	1	1	1	2	4	5	1	4	4	4	1	4	1	5	2	4	1	4	1	4	2	1	1	1	1	1	4	4	4	1	4	1	4	4	5	4	4	4	1	4	4	4	4
	346	4		4	1	4	4	4	1	4	4	4	4	4	5	1	4	1	5	4	4	4	4	1	4	4	4	4	2	4	4	4	4	5	1	4	2	2	4	4	1	1	4	4	4	4	1	5	2
	347	4		4	4	5	1	4	1	1	4	5	2	1	4	5	2	1	1	4	1	4	2	1	1	2	4	5	4	6	5	4	4	4	4	1	4	2	1	1	1	2	4	4	2	1	1	2	4
	348	4		4	1	1	4	1	4	4	4	1	2	4	1	1	1	4	1	1	1	4	1	4	1	1	4	1	1	1	4	1	1	1	1	4	4	4	1	2	2	4	4	4	1	1	1	2	1
	349	4		4	4	1	4	5	1	4	1	2	4	1	5	1	4	2	2	1	1	2	5	1	4	2	1	5	4	4	1	4	1	1	4	4	4	4	4	1	4	5	1	1	4	1	5	1	1
	350	4		2	4	4	2	1	3	1	4	2	5	1	4	4	4	1	4	2	4	2	1	1	1	1	4	1	4	1	5	2	2	1	4	4	1	1	1	1	1	1	4	1	1	1	4	4	2
	351	4		1	1	4	1	4	1	4	4	1	1	1	1	4	4	1	2	4	1	1	2	4	4	4	4	4	1	4	5	1	1	1	4	4	4	2	1	1	1	5	1	4	2	5	1	6	1
	352	4		1	4	1	4	1	1	2	4	1	1	1	4	1	4	4	4	6	2	2	4	4	4	1	2	1	1	4	4	4	1	2	2	2	4	4	4	4	1	4	4	1	2	4	4	1	4
	353	4		1	1	4	1	4	4	1	4	4	2	2	5	1	1	2	1	4	1	2	4	5	1	1	1	2	1	5	4	4	4	4	4	4	1	4	5	4	4	1	4	5	4	2	1	1	4
	354	4		4	2	1	4	1	1	1	1	1	4	5	4	1	4	1	5	1	4	5	1	4	4	4	1	1	5	1	4	1	4	1	4	1	1	1	1	4	1	2	4	1	4	1	4	4	1
	355	4		1	1	2	2	1	4	2	4	6	1	4	2	4	4	1	1	1	2	4	1	2	2	1	2	1	1	1	6	4	1	5	4	1	4	1	5	2	5	4	1	4	1	1	4	2	1
	356	4		1	1	1	4	4	1	4	1	4	4	4	4	2	4	1	4	4	1	4	4	4	4	1	4	1	4	2	1	4	4	4	2	1	2	4	4	1	1	1	4	1	2	4	1	1	1
	357	4		1	5	4	4	1	2	4	1	4	2	4	1	4	1	2	4	1	4	4	1	2	4	3	1	1	4	1	4	2	4	4	2	4	1	4	4	4	4	1	4	5	1	1	1	1	1
	358	4		1	5	1	4	6	1	1	1	5	4	4	1	2	4	4	1	1	1	4	4	4	2	2	4	5	4	1	1	1	1	1	1	4	2	1	4	2	4	5	1	1	3	1	4	1	4
	359	4		2	4	1	5	1	1	4	4	2	1	4	4	4	1	4	1	2	1	1	4	2	4	2	1	2	1	4	4	4	1	4	4	2	1	6	2	4	4	1	2	1	1	1	2	4	1
	360	4		2	1	2	1	4	4	4	4	4	1	5	4	4	4	1	4	4	4	1	2	4	1	2	1	2	1	5	4	1	5	4	1	1	4	4	1	1	4	4	5	4	2	4	1	1	1
	361	4		4	4	1	4	2	1	2	4	4	4	2	1	1	4	1	1	5	4	1	4	4	1	1	4	4	4	4	1	4	3	4	4	4	1	4	4	1	1	2	1	4	4	4	4	1	4
	362	4		1	1	4	4	5	4	4	1	1	4	1	2	1	1	1	4	1	1	2	1	3	1	1	1	4	1	4	1	1	1	4	1	4	4	4	4	5	2	4	4	1	4	1	1	1	4
	363	4		1	4	1	4	2	1	4	1	4	5	1	4	5	1	4	4	4	1	4	4	1	2	1	1	2	4	1	5	1	4	5	5	2	4	4	1	1	1	4	2	1	4	4	4	4	4
	364	4		1	4	5	1	1	1	4	4	4	2	4	1	4	1	4	1	4	1	1	4	2	4	4	4	2	5	2	4	4	4	4	2	4	4	2	4	1	4	4	1	4	4	2	1	1	4
	365	4		4	4	1	4	2	1	1	4	4	1	4	4	4	4	4	4	4	4	1	2	4	4	1	4	2	1	1	1	4	1	1	1	4	4	1	5	4	4	2	1	4	1	1	4	1	1
	366	4		2	4	1	1	1	4	1	4	2	1	1	4	5	4	4	2	1	2	1	1	1	4	4	1	1	4	4	4	2	1	4	1	4	1	1	1	5	5	2	1	4	1	4	1	4	4
	367	4		4	1	4	4	4	1	4	6	4	5	4	1	1	2	2	2	2	1	1	5	1	4	1	4	4	1	4	4	1	4	2	1	4	4	1	4	2	4	4	4	4	5	1	6	1	5
	368	4		4	1	4	1	1	4	4	1	4	1	1	1	2	2	2	4	2	1	1	1	1	5	1	4	4	4	1	5	1	2	4	4	4	1	4	4	2	4	4	4	1	1	4	1	1	4
	369	4		1	4	1	2	4	2	4	1	4	1	2	4	4	5	4	2	4	1	4	4	1	1	4	4	4	4	1	1	1	4	2	4	1	4	4	4	1	4	4	4	4	4	1	4	4	4
	370	4		1	4	4	4	4	4	1	4	1	4	1	1	4	1	2	1	4	1	2	4	1	5	1	2	5	4	1	1	2	4	1	4	5	1	1	1	2	2	4	4	1	4	4	1	2	4
	371	4		1	4	4	4	2	1	4	2	1	1	4	4	4	5	4	4	4	4	1	2	1	6	2	2	4	1	4	1	4	4	4	4	4	2	4	2	4	1	4	4	1	1	4	1	1	1
	372	4		5	1	2	4	1	4	5	4	1	5	4	4	4	4	1	5	5	4	4	1	4	1	2	4	1	2	4	1	4	1	4	1	4	2	4	4	1	4	4	1	4	4	4	5	1	4
	373	4		2	5	4	4	1	4	1	1	1	4	4	5	1	1	4	4	4	4	1	1	1	4	1	4	1	1	4	4	1	1	4	4	5	4	1	1	4	2	1	4	4	4	4	1	2	2
	374	4		4	4	4	1	4	4	1	4	1	1	4	1	1	4	1	4	1	2	4	1	1	4	4	2	1	4	4	4	1	1	5	4	5	4	2	1	1	4	4	4	1	4	4	1	4	1
	375	4		4	1	4	3	5	2	4	4	1	4	4	4	4	1	1	4	4	1	1	4	1	1	1	1	1	4	4	4	5	4	4	1	1	5	1	4	1	4	4	1	2	1	4	1	1	2
	376	4		1	4	1	4	4	4	4	2	1	1	4	4	1	4	4	5	5	1	4	2	4	1	4	4	1	4	4	5	1	1	4	4	1	4	4	1	2	1	4	4	5	1	4	4	4	3
	377	4		1	2	1	4	2	4	4	1	2	4	2	1	1	1	5	2	4	4	2	2	1	4	2	1	4	4	4	1	5	4	4	1	2	4	4	1	1	4	4	1	1	4	4	1	5	1
	378	4		4	1	4	1	1	4	4	1	4	4	4	4	1	4	4	4	4	2	4	4	4	1	1	4	4	4	4	1	4	4	2	1	4	2	4	1	1	1	4	2	2	1	4	5	4	2
	379	4		4	2	6	1	1	1	4	4	1	4	1	4	1	4	4	5	4	1	1	1	1	5	4	1	1	4	2	4	5	1	4	1	4	1	5	4	4	2	1	1	1	4	1	4	4	4
	380	4		4	1	1	4	4	4	4	1	4	4	4	1	2	1	5	4	4	4	4	4	1	4	4	4	5	1	4	4	1	1	4	4	4	1	1	4	4	4	1	2	1	1	1	4	4	4
	381	4		4	4	1	1	4	4	4	1	1	1	1	4	1	4	1	4	4	1	1	2	1	1	1	4	1	1	4	4	1	4	4	4	1	4	4	1	4	1	4	4	5	4	4	5	2	1
	382	4		1	4	1	1	1	4	2	5	5	4	4	2	5	4	4	4	1	4	4	1	3	4	4	1	4	4	4	1	4	4	2	4	1	4	1	4	1	1	5	1	6	1	4	4	1	4
	383	4		4	1	1	4	4	1	4	4	1	2	1	1	1	1	1	2	5	4	4	1	4	2	4	4	1	1	2	1	1	1	1	4	4	1	1	4	4	4	5	4	4	4	1	5	4	4
	384	4		4	1	2	5	5	1	4	1	1	4	5	2	1	1	1	4	4	1	4	1	1	1	4	1	1	4	4	3	1	5	4	2	4	4	2	1	1	1	1	1	4	4	2	4	4	1
	385	4		4	2	1	1	1	1	4	2	2	4	1	2	4	1	1	4	1	4	4	4	5	1	1	4	1	5	4	4	4	2	2	1	4	4	1	1	4	5	4	4	4	4	4	1	4	1
	386	4		4	1	4	1	5	1	1	1	5	4	2	1	4	4	5	4	4	2	1	4	2	4	4	1	4	1	2	1	1	4	1	1	1	1	4	4	4	4	1	1	1	1	1	5	4	1
	387	4		2	1	1	4	4	2	1	4	4	4	1	4	1	2	5	1	2	4	1	4	2	1	5	1	4	1	2	1	5	4	4	1	4	4	5	4	4	4	5	1	1	1	3	4	1	1
	388	4		1	4	1	4	1	1	4	1	4	4	4	6	1	1	4	1	2	1	4	4	6	1	2	2	4	1	4	1	1	4	4	4	1	1	1	2	1	1	4	1	1	1	4	1	5	4
	389	4		1	4	4	1	5	1	4	1	1	1	1	4	1	5	1	1	4	4	4	1	4	4	1	4	4	4	4	4	1	1	4	1	1	4	1	4	4	1	1	5	4	4	1	1	4	1
	390	4		1	1	4	1	4	1	1	1	2	1	1	4	1	4	4	1	4	5	4	4	1	2	4	1	4	4	1	6	1	4	4	2	4	4	1	5	1	1	1	1	1	5	4	1	2	5
	391	4		2	4	2	4	4	4	1	4	5	1	4	2	2	4	4	1	4	4	2	4	1	2	1	2	1	4	1	1	4	2	5	1	4	1	1	4	1	4	4	1	5	4	4	4	6	1
	392	4		4	4	1	4	1	1	1	1	4	4	4	1	1	2	1	5	1	2	1	2	4	4	1	4	4	4	4	4	3	1	1	5	1	5	4	2	4	1	2	4	4	1	2	2	1	2
	393	4		2	5	5	1	1	4	4	2	5	1	4	2	4	1	4	5	5	1	2	4	1	2	1	4	4	1	1	4	2	4	1	4	5	4	1	1	1	4	1	1	4	4	4	1	4	4
	394	4		4	2	1	1	1	4	1	4	1	4	4	4	1	4	4	1	2	4	1	4	4	1	1	1	4	1	4	4	1	4	4	1	5	1	1	1	4	2	4	1	2	4	5	1	5	4
	395	4		1	1	1	5	4	4	4	1	1	4	1	1	5	4	4	1	4	4	4	1	4	1	1	4	1	4	4	4	1	4	2	4	4	4	4	1	4	1	1	4	4	4	4	4	1	2
	396	4		1	4	1	4	4	1	2	1	4	2	2	4	4	4	4	1	4	4	4	4	2	1	3	5	1	1	4	4	4	1	5	4	1	1	4	2	1	1	1	1	1	4	4	1	5	4
	397	4		1	1	1	4	1	2	2	4	5	1	2	4	5	2	2	1	2	4	4	1	5	2	1	4	2	4	5	4	4	4	4	1	1	1	4	1	1	4	1	1	4	1	1	4	4	4
	398	4		2	4	4	4	1	4	1	4	2	1	2	4	1	1	2	4	4	4	1	4	4	4	4	1	3	4	1	6	4	4	4	1	4	4	4	4	4	4	4	2	1	1	5	1	1	2
	399	4		1	4	1	4	4	4	5	4	4	1	5	1	4	1	1	1	1	1	2	4	4	4	4	4	4	1	2	1	1	1	5	5	1	1	1	2	4	1	1	4	4	2	1	1	4	4
	400	5		4	1	4	4	4	1	1	1	4	4	4	4	2	4	5	4	4	1	2	2	4	4	4	4	4	1	4	2	4	1	4	4	1	1	5	2	1	4	1	1	4	1	1	4	2	1
	401	5		4	4	1	4	1	4	1	4	4	4	4	4	4	1	4	4	2	4	1	4	1	4	4	1	1	1	4	1	4	4	4	4	4	1	4	1	4	1	1	2	5	6	2	4	4	4
	402	5		1	4	4	1	1	1	4	4	4	4	1	1	4	1	2	4	4	1	1	5	4	4	1	1	5	4	1	5	4	2	1	4	2	5	2	1	4	4	4	4	4	4	4	4	4	4
	403	5		4	4	4	1	1	5	4	1	4	1	4	1	1	4	4	4	1	1	4	1	2	4	4	4	1	4	4	4	2	1	1	5	4	1	1	4	1	1	4	4	4	4	4	4	1	1
	404	5		4	4	1	2	4	4	1	1	1	1	4	1	2	4	1	1	4	4	1	1	4	4	4	5	4	1	1	4	4	4	1	1	1	4	1	4	5	4	4	4	1	1	4	1	4	4
	405	5		1	1	1	4	4	1	4	2	1	4	1	4	4	2	1	1	1	4	2	4	4	2	4	5	4	1	4	4	4	1	4	1	1	2	4	1	1	4	4	4	2	4	1	2	4	4
	406	5		4	4	4	1	1	4	5	1	4	1	1	4	4	1	4	4	2	1	2	4	4	2	1	1	4	4	4	1	4	2	2	4	4	1	4	1	5	1	4	1	1	1	4	4	1	4
	407	5		1	5	1	4	2	5	2	1	1	1	4	1	5	2	4	5	4	4	4	1	1	6	4	1	1	4	1	1	1	4	1	4	1	1	4	1	4	6	4	4	2	4	1	4	4	1
	408	5		4	4	1	1	1	1	4	4	2	4	1	1	1	4	2	4	4	4	1	4	1	4	1	1	1	4	4	4	4	1	4	5	1	2	1	1	1	6	2	4	1	4	5	4	6	4
	409	5		2	2	1	1	2	1	4	2	1	4	4	2	2	4	1	1	5	4	1	4	4	4	5	4	4	4	4	1	1	1	4	4	1	4	4	1	2	2	4	4	4	4	4	4	4	4
	410	5		1	4	1	4	4	1	1	2	4	1	4	1	4	1	1	4	4	2	5	1	1	1	1	4	4	2	4	1	1	1	4	2	5	4	1	4	2	5	4	4	1	4	1	4	1	5
	411	5		4	1	2	2	2	1	2	4	4	1	4	2	1	1	1	1	4	4	1	1	2	4	4	1	1	1	4	4	4	4	4	1	4	1	1	1	1	1	1	4	4	1	2	4	1	5
	412	5		1	4	3	1	1	4	4	1	4	4	1	4	1	1	1	4	1	1	1	4	5	4	1	4	4	1	2	1	1	4	1	1	4	2	5	1	1	4	1	1	1	1	2	4	1	1
	413	5		1	1	1	1	1	4	4	1	4	1	4	4	4	4	5	4	4	1	4	4	2	5	4	1	2	4	1	4	2	4	1	4	1	1	2	1	1	4	5	4	4	1	1	1	4	1
	414	5		1	5	4	5	4	1	1	4	4	1	4	4	1	1	4	4	4	4	4	4	1	1	1	1	4	5	5	1	5	4	4	4	4	1	1	4	4	4	6	4	1	1	4	2	4	4
	415	5		5	1	1	1	4	4	2	4	1	1	4	1	1	4	4	1	1	2	1	1	2	4	4	1	1	4	6	2	4	1	4	4	2	4	2	4	2	4	4	4	4	4	4	1	4	4
	416	5		4	4	1	4	4	4	4	4	5	2	2	4	5	4	1	4	4	4	2	1	4	4	4	2	2	4	4	5	4	2	4	1	5	5	1	4	1	1	4	4	4	1	4	4	4	1
	417	5		4	1	5	4	2	1	5	2	1	4	4	6	4	4	4	2	1	4	4	1	4	4	5	1	1	1	4	4	1	5	4	4	5	2	4	4	4	4	2	4	5	4	1	4	4	4
	418	5		1	4	4	4	1	1	4	1	1	1	4	1	4	1	4	4	4	4	4	4	2	4	1	3	1	4	4	4	2	4	1	2	4	4	4	4	1	1	1	1	4	4	5	1	1	4
	419	5		4	4	2	5	4	1	4	4	1	4	4	4	1	4	4	4	1	4	5	4	4	1	4	1	4	1	4	4	1	1	1	2	1	1	4	1	4	4	4	4	4	4	4	4	4	5
	420	5		1	4	2	4	2	5	1	2	1	6	1	1	4	1	4	4	4	1	1	1	1	4	2	1	1	4	4	1	4	4	5	1	1	4	1	2	2	5	1	4	1	1	4	4	1	4
	421	5		1	4	1	4	5	2	4	4	4	4	4	1	1	4	1	1	4	4	1	4	2	1	1	5	1	2	4	1	1	1	4	2	1	1	1	4	1	4	1	1	2	4	1	4	4	1
	422	5		4	1	4	2	4	5	1	4	4	4	4	3	1	4	4	1	1	4	2	2	1	4	4	4	1	1	4	5	1	4	4	4	2	4	4	5	4	1	1	4	1	1	1	5	4	1
	423	5		1	4	4	2	1	1	4	4	2	1	2	2	1	2	1	2	4	2	2	4	1	4	2	5	4	1	2	4	2	1	4	4	4	1	1	1	4	1	2	1	1	4	4	4	4	4
	424	5		4	4	4	1	1	1	4	4	2	1	4	4	1	1	4	1	1	5	4	1	4	5	4	1	4	4	1	1	4	4	1	4	4	5	1	1	1	4	1	2	1	1	1	1	5	4
	425	5		1	4	4	5	1	4	1	4	4	5	2	5	4	4	1	4	4	1	4	5	4	4	4	1	1	5	2	1	1	4	4	2	4	2	4	4	1	4	4	4	4	4	4	4	4	1
	426	6		1	4	2	1	2	4	1	4	1	4	5	4	4	4	2	2	4	4	2	1	1	4	4	4	4	1	4	1	1	4	4	1	1	1	1	2	4	1	4	2	4	4	1	4	4	1
	427	6		1	1	2	4	5	2	4	1	4	4	1	1	1	5	4	1	1	1	4	1	4	4	4	5	4	1	1	1	1	1	2	1	1	4	4	4	1	4	4	2	4	1	1	1	4	4
	428	6		1	1	4	5	4	1	4	1	4	1	4	4	1	1	4	4	2	2	4	4	1	4	1	4	4	1	5	2	4	4	1	1	4	4	4	2	4	4	4	4	1	1	1	2	1	1
				frecuency
			1	175	161	170	160	180	178	158	166	161	167	149	152	178	156	147	161	159	152	160	157	149	141	166	152	145	165	151	151	168	161	140	162	166	156	165	163	157	151	154	148	158	156	162	157	153	150
			2	44	45	49	48	42	48	54	46	46	39	44	50	47	46	44	40	44	50	57	49	50	51	43	43	44	33	38	35	35	48	46	48	30	46	36	52	49	47	42	54	37	45	39	44	35	36
			3	0	6	3	3	0	3	4	5	1	1	2	2	1	2	1	1	3	4	0	2	2	0	4	4	3	3	1	3	1	2	2	3	1	0	1	1	0	1	1	0	0	3	2	1	2	3
			4	180	188	179	190	174	168	188	191	194	198	210	198	171	195	210	200	198	197	188	196	191	195	195	200	208	199	206	205	194	194	207	187	205	196	195	184	190	206	198	204	201	196	203	184	212	212
			5	28	26	25	24	31	31	20	18	23	21	23	23	28	26	24	24	22	24	19	23	31	36	18	28	27	25	28	30	28	21	31	27	23	27	29	26	29	17	26	21	27	25	21	34	22	23
			6	1	2	2	3	1	0	4	2	3	2	0	3	3	3	2	2	2	1	4	1	5	5	2	1	1	3	4	4	2	2	2	1	3	3	2	2	3	6	7	1	5	3	1	8	4	4
		Odds ratio	Dominant model	1.56059	2.12689	2.02789	2.24306	1.26875	1.55274	2.87553	2.93404	2.17821	2.06196	2.81879	2.60526	1.4875	2.06897	2.47253	1.95891	2.43868	2.79947	2.91196	2.65287	1.8516	1.72029	2.76054	2.13249	2.40788	1.55065	1.66267	1.51734	1.38571	2.6195	2.15065	2.10251	1.47243	1.9265	1.41056	2.13672	1.85311	2.84711	1.67532	3.38329	1.47093	2.15385	2.3353	1.25569	1.97185	2.04148
			Recessive model	0	3.1165	1.39726	1.02885	0	#DIV/0!	0.981132	2.46462	0.349436	0.531553	#DIV/0!	0.729373	0.294815	0.729373	0.612565	0.557214	1.62562	4.37624	0	2.12621	0.446231	0	2.03828	4.67692	3.73016	1.13131	0.309524	0.947581	0.546798	1.02871	1.27957	3.05714	0.387755	0	0.557214	0.488372	0	0.18771	0.163265	0	0	1.0995	2.22886	0.135572	0.62234	0.947581
			Homozygote comparison	0	3.50311	1.57941	1.1875	0	#DIV/0!	1.18987	2.87651	0.401656	0.592814	#DIV/0!	0.868421	0.320225	0.833333	0.714286	0.621118	1.86792	5.18421	0	2.49682	0.512752	0	2.3494	5.26316	4.30345	1.20606	0.34106	1.01821	0.577381	1.20497	1.47857	3.46296	0.411647	0	0.590909	0.564417	0	0.227373	0.183673	0	0	1.25641	2.50617	0.146497	0.69281	1.06
			Heterozygote comparison	1.61633	2.02102	2.06376	2.375	1.30968	1.4614	3.21266	2.94043	2.40994	2.20188	2.69624	2.83181	1.61256	2.21154	2.61905	2.07039	2.49057	2.70011	3.525	2.65965	2.06755	1.95922	2.80622	2.02068	2.33768	1.592	1.85147	1.58389	1.44345	2.75421	2.19401	2.05213	1.61079	2.14055	1.46708	2.25767	2.04481	3.77172	2.07692	3.5444	1.74332	2.26154	2.32716	1.51667	2.2044	2.21217
			Allelic model	1.44433	2.0812	1.8673	1.97609	1.19991	1.5824	2.36988	2.6936	1.84858	1.83346	2.70328	2.20397	1.32316	1.81564	2.15807	1.75691	2.22057	2.63407	2.21191	2.42369	1.56308	1.41833	2.52218	2.09683	2.28681	1.46601	1.43791	1.40871	1.2965	2.29924	1.95004	2.00723	1.31987	1.63145	1.31826	1.87619	1.57741	2.07697	1.32629	2.87776	1.2153	1.92166	2.19919	1.03307	1.70029	1.80242
[truncated: 955 more columns]

## Sheet: G-308A LN+ VS LN-
Press F9 to re-sample
For sample type: 1 for LN+ cases and GG genotype, 2 for LN+ SLE patients and GA genotype, 3 for LN+ cases and AA genotype, 4 for LN- SLE patients and GG genotype, 5 for LN- cases and GA genotype, 6 for LN- cases and AA genotype
	sample ID	sample type		re-sampling group 1	re-sampling group 2	re-sampling group 3	re-sampling group 4	re-sampling group 5	re-sampling group 6	re-sampling group 7	re-sampling group 8	re-sampling group 9	re-sampling group 10	re-sampling group 11	re-sampling group 12	re-sampling group 13	re-sampling group 14	re-sampling group 15	re-sampling group 16	re-sampling group 17	re-sampling group 18	re-sampling group 19	re-sampling group 20	re-sampling group 21	re-sampling group 22	re-sampling group 23	re-sampling group 24	re-sampling group 25	re-sampling group 26	re-sampling group 27	re-sampling group 28	re-sampling group 29	re-sampling group 30	re-sampling group 31	re-sampling group 32	re-sampling group 33	re-sampling group 34	re-sampling group 35	re-sampling group 36	re-sampling group 37	re-sampling group 38	re-sampling group 39	re-sampling group 40	re-sampling group 41	re-sampling group 42	re-sampling group 43	re-sampling group 44	re-sampling group 45	re-sampling group 46
	1	1		4	4	4	2	1	5	2	4	4	4	5	1	4	5	4	4	4	1	4	4	4	4	1	1	4	1	6	4	2	1	1	2	1	4	1	4	4	4	1	4	4	5	4	1	4	4
	2	1		4	2	2	1	1	2	1	1	4	5	5	1	1	4	4	1	6	1	5	4	4	1	4	4	4	1	1	4	1	4	6	1	5	1	1	3	2	4	4	2	4	2	5	2	4	1
	3	1		3	1	5	5	2	1	4	4	4	4	1	2	2	4	2	1	4	4	1	4	1	4	4	5	1	5	4	1	1	4	1	4	6	1	4	4	1	4	4	1	4	4	1	4	4	4
	4	1		4	4	4	4	4	4	1	1	1	4	1	4	2	2	1	1	4	4	2	1	4	4	4	1	1	1	1	6	4	4	1	4	1	4	1	4	2	4	1	1	5	4	4	4	5	2
	5	1		2	4	4	4	4	4	1	4	6	6	1	1	4	4	1	1	3	6	1	4	4	1	4	2	1	4	4	4	4	4	4	5	1	1	1	5	4	1	4	4	4	4	4	1	5	4
	6	1		4	1	1	4	1	1	4	1	4	4	4	2	1	4	4	4	5	4	2	4	1	4	5	5	1	4	4	4	4	1	4	4	4	2	4	4	4	4	1	2	4	4	4	1	1	4
	7	1		1	4	4	4	4	4	1	4	1	4	2	4	1	4	4	4	5	4	3	1	1	5	4	4	2	1	4	4	1	6	4	1	4	5	4	4	4	1	5	1	4	4	1	4	4	1
	8	1		1	2	1	4	4	1	4	4	4	5	1	1	4	2	4	5	5	2	2	1	4	1	5	4	1	1	4	6	1	4	3	6	1	5	4	4	2	1	4	4	1	2	4	5	4	4
	9	1		5	4	6	1	4	4	4	4	4	4	4	1	2	4	4	4	2	4	2	1	1	4	3	4	4	4	5	1	4	5	5	2	2	4	1	3	1	4	4	5	2	1	1	1	4	4
	10	1		4	1	2	4	1	4	2	4	4	2	5	4	1	4	4	2	4	4	4	1	5	4	4	1	1	4	4	4	4	4	4	4	2	4	1	2	1	4	1	4	5	1	4	6	1	5
	11	1		1	5	4	5	2	5	2	2	4	2	5	4	4	1	1	2	4	2	1	4	1	1	2	4	4	4	4	6	1	4	5	4	5	4	4	1	2	4	2	4	5	4	1	5	1	2
	12	1		2	4	4	4	4	4	1	2	4	4	5	4	1	4	1	1	5	3	1	2	2	4	1	4	3	1	5	4	1	4	4	1	4	4	1	1	4	4	4	6	2	4	5	1	4	4
	13	1		4	2	5	4	4	4	4	1	5	4	1	4	4	2	4	1	4	1	4	1	4	4	1	2	4	4	4	1	4	5	4	6	4	4	5	4	1	4	4	4	5	4	4	4	1	4
	14	1		4	4	4	5	1	1	2	2	5	4	5	4	1	4	2	5	4	2	2	4	4	4	4	5	6	1	2	1	2	4	4	2	4	4	1	4	1	1	2	1	5	1	4	4	2	1
	15	1		4	5	4	4	5	4	2	4	1	4	4	4	1	1	2	4	4	5	5	4	1	4	4	4	5	4	4	1	4	4	4	1	1	4	2	1	4	3	4	1	1	5	2	2	1	4
	16	1		1	4	5	6	4	1	4	2	5	4	4	4	4	4	4	4	4	4	2	4	2	1	1	1	1	4	2	2	4	2	1	4	2	4	4	5	4	1	4	6	4	5	4	2	5	4
	17	1		4	4	4	5	4	2	1	3	4	4	2	5	5	1	1	2	4	1	1	4	2	4	4	4	4	4	4	2	2	2	1	1	2	4	4	1	4	1	4	4	6	4	2	1	4	4
	18	1		1	6	5	4	4	1	4	4	1	1	4	5	6	2	4	1	4	4	4	4	4	4	4	1	2	1	2	1	5	5	2	1	4	4	3	1	4	4	1	1	4	4	4	4	4	1
	19	1		4	4	4	2	5	5	4	1	4	6	1	4	4	4	4	4	1	4	4	2	2	5	1	4	2	4	4	4	6	4	4	2	4	4	1	1	5	4	4	4	1	1	1	1	4	4
	20	1		4	1	1	4	5	4	5	4	4	5	4	1	2	6	2	5	4	4	2	5	1	4	1	4	4	1	1	4	4	4	4	4	6	1	1	4	5	4	5	4	4	1	4	1	4	5
	21	1		4	4	2	1	2	1	4	1	2	2	4	2	4	4	4	4	2	1	5	2	2	4	2	1	2	4	1	5	5	5	1	1	4	1	4	4	4	1	2	2	4	4	1	4	4	2
	22	1		4	1	1	1	4	2	4	4	4	1	4	1	2	1	4	1	1	2	5	1	2	4	5	4	4	4	4	5	4	2	1	2	1	4	4	1	4	6	1	4	4	4	1	1	4	1
	23	1		4	4	4	1	6	5	1	1	4	4	4	2	1	4	4	4	2	1	4	4	1	4	1	1	1	4	4	4	4	1	4	1	4	4	5	1	4	1	4	4	4	1	4	1	4	1
	24	1		4	2	1	4	4	1	1	3	1	4	1	1	2	5	2	4	3	1	4	2	2	1	5	1	1	4	4	4	3	4	1	6	1	2	4	2	4	2	4	4	4	1	1	1	4	4
	25	1		1	4	2	1	5	4	1	4	4	1	2	1	4	1	4	5	1	1	2	5	4	4	4	4	4	4	4	4	1	2	4	2	4	4	4	1	4	2	4	4	5	1	6	3	4	4
	26	1		1	4	1	4	4	5	4	4	1	2	6	1	1	4	1	4	1	4	4	4	4	4	4	1	2	1	1	4	6	1	1	4	4	5	4	4	5	4	4	4	4	2	4	1	1	4
	27	1		4	4	2	5	1	1	1	1	5	1	4	4	2	5	1	4	4	1	1	5	1	1	4	1	4	2	4	4	1	4	4	5	4	4	2	4	4	4	1	5	4	5	4	4	4	2
	28	1		4	2	3	4	4	5	4	2	2	5	2	2	1	1	1	1	4	1	4	1	4	1	1	1	4	4	4	2	4	4	1	1	4	1	4	2	2	2	4	4	4	4	2	1	1	4
	29	1		5	2	6	4	4	4	1	1	4	6	4	5	4	2	5	1	3	1	1	4	4	2	4	4	1	4	4	6	5	6	1	1	2	4	1	4	4	4	4	2	6	4	4	4	1	1
	30	1		5	4	2	4	6	1	4	2	1	6	4	4	1	2	1	4	2	5	1	1	2	4	1	2	1	4	5	1	4	4	4	4	4	4	3	5	4	1	5	1	2	1	4	1	5	5
	31	1		2	2	4	1	4	4	2	4	6	6	4	4	4	4	4	2	1	4	4	1	1	4	4	4	4	2	5	1	2	1	4	1	1	5	1	4	4	4	1	4	2	4	1	4	1	1
	32	1		1	1	4	1	4	4	4	4	1	4	4	5	4	4	1	2	4	4	4	5	4	4	4	2	1	2	4	3	2	4	4	4	4	4	4	4	4	1	1	2	4	1	4	4	4	2
	33	1		4	4	4	1	4	4	4	4	2	1	4	4	1	4	4	2	1	4	4	4	4	1	5	4	4	4	5	1	5	2	1	2	1	2	5	1	2	1	4	6	6	4	1	4	4	2
	34	1		2	1	4	1	4	2	1	4	4	4	4	4	1	5	5	4	1	1	1	4	1	4	4	1	4	2	4	6	4	4	2	2	1	2	4	4	4	4	4	4	4	4	1	1	2	4
	35	1		2	4	5	4	4	4	3	1	5	4	4	2	4	1	4	1	4	4	1	1	1	4	4	5	2	1	1	1	4	1	1	6	2	4	2	1	1	1	4	1	4	5	2	4	2	1
	36	1		2	1	4	4	2	4	1	1	4	2	3	5	4	5	4	5	4	5	6	4	5	4	3	4	1	4	5	1	4	4	2	4	4	4	3	3	4	5	5	4	1	5	1	1	1	4
	37	1		2	6	1	1	1	1	4	1	1	1	1	3	4	4	1	3	4	4	4	4	1	4	4	1	4	1	5	1	2	4	5	4	1	1	4	1	1	1	4	4	4	4	5	5	4	5
	38	1		3	6	6	4	4	2	3	4	4	4	4	4	4	2	1	1	4	1	1	1	1	5	1	2	1	1	4	2	1	1	1	1	2	1	4	4	4	5	5	4	1	1	1	1	5	1
	39	1		5	2	2	2	1	2	4	2	5	1	4	4	1	2	5	4	4	1	1	4	4	6	1	6	4	2	2	4	4	1	1	4	5	4	6	1	4	1	2	1	3	1	5	4	4	4
	40	1		4	2	4	2	1	1	1	1	4	4	1	4	1	4	4	1	4	4	1	4	5	4	1	4	4	4	5	4	2	4	2	5	1	4	1	1	4	1	4	4	4	6	4	5	1	4
	41	1		4	4	1	3	4	4	4	4	6	4	3	4	2	1	4	4	1	1	4	1	4	4	1	5	2	4	4	1	4	4	1	5	4	4	4	1	1	4	1	5	4	4	2	4	4	1
	42	1		5	5	1	4	4	2	1	1	1	4	2	1	5	4	4	4	1	1	4	5	1	4	4	1	5	4	4	5	2	4	1	4	1	1	1	2	4	4	1	1	4	4	1	5	1	1
	43	1		2	1	1	2	4	6	4	4	2	4	4	4	1	1	4	4	2	4	5	1	4	4	4	1	5	4	4	1	2	2	4	4	5	1	4	4	4	1	5	1	6	5	6	4	5	4
	44	1		1	5	4	1	1	1	3	4	4	1	1	4	4	4	4	4	2	1	4	4	4	4	4	1	1	4	4	4	5	2	4	4	4	6	4	1	5	2	5	6	4	4	4	2	5	5
	45	1		4	4	2	4	4	4	4	1	4	4	5	2	4	4	4	4	1	1	2	4	4	1	5	4	1	4	1	1	5	1	4	1	4	4	4	1	1	4	4	2	4	4	4	2	4	4
	46	1		4	1	1	4	4	5	4	4	4	4	1	1	4	1	4	1	4	2	5	4	4	1	2	2	1	4	1	4	1	4	1	5	2	1	4	1	1	1	1	4	2	4	2	1	4	5
	47	1		5	2	4	4	1	4	1	4	5	4	1	4	2	4	1	1	1	1	1	1	1	4	2	1	1	4	4	4	4	4	4	4	1	1	4	2	1	4	4	5	4	4	1	4	4	1
	48	1		6	1	4	4	4	2	1	4	5	4	5	4	4	2	4	4	4	2	4	1	1	5	1	1	4	1	4	4	4	4	4	2	4	1	4	2	4	1	4	1	2	4	4	1	4	4
	49	1		5	1	4	2	5	4	4	1	4	4	5	4	5	5	4	4	1	4	4	5	1	1	1	1	4	4	1	4	1	4	2	4	1	2	1	4	6	1	4	4	5	2	1	2	2	1
	50	1		2	5	4	1	4	4	3	1	4	5	2	1	2	4	2	1	1	4	2	6	4	2	4	6	4	5	4	6	5	1	4	4	4	4	1	1	1	4	2	6	1	4	4	5	4	1
	51	1		4	4	4	3	1	1	1	4	1	2	4	1	5	4	4	4	4	4	4	5	1	1	4	2	4	5	4	5	1	4	4	2	1	4	1	4	1	4	4	4	4	4	4	4	4	2
	52	1		5	4	4	5	5	4	4	4	1	4	1	1	4	5	4	4	4	4	1	2	1	4	2	1	1	4	4	4	5	4	1	1	1	1	1	1	4	4	2	1	5	4	1	2	4	1
	53	1		4	1	5	4	4	2	4	2	5	3	1	5	4	1	4	4	1	4	2	2	5	1	5	2	5	2	2	4	4	1	6	4	4	4	4	4	1	4	1	2	4	1	4	5	4	1
	54	1		1	4	4	5	4	4	1	4	4	5	4	1	2	4	2	1	2	2	2	4	1	5	4	1	5	1	5	2	4	6	1	1	4	1	4	1	1	4	4	1	4	4	4	4	4	4
	55	1		1	4	1	1	1	4	2	4	2	5	2	5	4	4	1	2	4	1	1	2	4	2	4	4	2	4	5	1	1	4	4	1	2	1	2	4	1	1	6	4	1	6	4	4	1	1
	56	1		5	4	4	2	2	1	2	1	1	4	4	1	4	4	2	2	4	4	4	4	1	1	1	1	1	4	4	1	3	5	4	1	1	1	2	4	1	4	4	2	4	4	1	1	4	5
	57	2		4	1	4	2	4	1	4	4	1	2	4	5	4	4	2	1	1	4	5	4	4	1	1	2	1	1	4	4	1	1	2	5	5	1	6	2	4	1	4	2	4	4	4	4	1	4
	58	2		1	1	4	4	4	5	4	2	1	4	2	5	4	4	4	1	1	1	4	4	1	4	1	5	4	4	2	5	1	4	2	4	4	5	1	1	1	4	4	5	1	5	1	4	4	1
	59	2		4	1	4	4	4	1	4	1	1	4	5	4	5	4	2	5	2	2	4	4	4	4	4	4	4	4	1	4	1	4	4	4	4	2	5	4	4	4	6	6	4	1	1	4	1	2
	60	2		6	2	4	5	1	4	2	4	4	4	2	4	4	4	2	4	4	1	1	5	4	5	4	1	1	2	6	4	4	5	4	4	4	4	4	4	1	4	4	1	4	4	4	4	5	1
	61	2		4	4	4	4	1	1	2	1	4	1	4	4	2	4	4	4	5	4	4	1	2	6	1	2	1	4	5	4	4	1	4	4	2	4	5	4	2	1	2	4	4	4	1	4	1	5
	62	2		1	4	4	1	1	4	1	2	4	4	4	4	4	4	4	4	4	4	4	4	5	5	1	4	4	1	4	1	2	4	5	4	1	4	4	1	5	1	1	4	4	4	4	4	1	4
	63	2		4	4	4	4	4	1	4	4	2	1	1	4	5	1	4	1	4	1	2	4	1	4	4	5	2	5	5	1	1	4	4	4	4	1	2	4	2	4	2	1	1	1	2	2	4	4
	64	2		4	6	1	5	1	5	1	4	4	2	1	5	1	4	1	5	4	4	1	4	4	4	1	1	4	4	4	4	6	1	1	4	4	4	2	4	1	4	4	4	4	1	3	5	4	4
	65	2		2	2	1	1	2	4	4	4	5	1	4	4	2	4	2	5	4	2	1	1	5	4	1	1	4	4	2	1	4	1	2	4	4	4	2	5	4	1	6	4	1	1	1	5	4	4
	66	2		1	4	2	6	1	4	4	1	1	4	1	4	4	1	4	1	4	4	1	2	4	6	4	1	4	4	4	1	4	1	1	1	1	4	4	4	1	4	4	4	2	1	4	5	4	4
	67	2		2	4	4	2	5	4	1	1	1	1	5	1	5	2	2	1	1	4	1	6	5	4	4	5	1	6	1	4	3	4	4	4	4	5	4	4	4	2	1	4	4	5	5	1	4	4
	68	2		4	1	4	2	1	4	4	1	4	4	3	4	5	5	4	5	4	4	4	4	3	4	4	1	1	6	1	2	6	4	5	1	1	4	3	4	1	3	4	4	4	4	5	2	4	4
	69	2		1	5	4	4	4	4	4	4	1	1	4	1	4	1	4	4	4	4	4	4	5	4	6	4	4	2	1	4	4	1	1	1	1	1	1	4	4	4	5	2	4	2	1	2	4	4
	70	2		5	1	4	1	4	1	1	2	4	4	1	2	4	4	4	4	5	2	4	4	4	1	1	1	4	1	4	4	5	4	4	4	5	4	1	4	3	4	1	4	4	2	4	5	4	1
	71	2		4	4	4	1	4	1	5	5	4	4	4	4	2	4	4	4	4	1	1	5	1	1	4	2	4	1	1	5	4	2	1	4	4	1	1	4	2	6	5	2	5	4	1	1	4	6
	72	2		2	4	2	1	1	4	1	4	4	4	4	4	1	2	2	1	5	5	1	4	3	1	5	4	1	4	4	2	4	4	1	4	1	4	4	4	4	1	4	4	4	1	1	4	4	4
	73	2		1	1	5	1	4	4	1	5	4	4	5	1	2	5	5	1	5	5	2	4	2	1	4	1	4	1	1	4	1	4	4	4	4	2	4	4	4	1	2	4	5	4	2	1	1	4
	74	2		4	2	4	1	6	4	4	1	4	4	4	1	4	4	4	4	4	1	4	1	4	3	4	5	1	1	1	2	4	3	1	5	1	1	4	1	1	2	1	5	1	2	4	4	1	1
	75	2		4	1	1	4	4	4	5	1	4	2	1	1	2	4	4	3	4	1	1	1	5	4	2	4	4	1	1	2	4	2	5	1	4	1	1	4	2	5	2	5	4	6	2	5	2	1
	76	2		4	4	5	2	1	1	2	5	4	4	1	4	4	4	5	4	2	1	4	4	2	1	3	5	2	4	4	4	4	4	4	4	4	4	1	4	4	4	4	4	4	5	4	1	4	2
	77	2		1	4	1	2	4	4	5	1	4	1	4	2	4	4	1	6	4	4	4	4	4	4	3	5	1	4	1	2	4	4	5	4	4	4	4	5	1	5	1	4	1	4	3	1	1	5
	78	2		4	5	4	1	2	1	1	4	4	4	2	5	2	1	4	5	5	4	5	1	4	1	4	4	1	4	5	1	4	4	4	1	4	4	1	4	1	2	5	4	5	6	4	1	5	4
	79	2		4	4	4	1	5	1	6	1	4	1	4	4	4	4	5	4	4	1	2	4	4	2	4	4	4	4	6	2	1	4	4	4	1	3	4	4	4	4	4	2	4	4	1	4	4	4
	80	2		4	4	1	4	4	4	3	1	1	4	4	2	3	6	1	1	1	2	5	1	4	4	4	6	2	4	4	1	4	4	4	4	4	4	1	1	4	4	4	1	1	1	4	1	1	5
	81	3		1	4	1	1	2	5	4	1	4	1	3	1	4	1	4	1	1	4	4	1	5	6	4	5	2	5	4	4	4	4	4	4	2	1	5	5	4	4	4	4	1	4	4	5	1	1
	82	3		4	1	4	2	4	4	4	1	3	1	4	1	4	1	5	4	1	5	4	5	4	4	4	3	1	2	5	4	1	1	1	4	4	4	1	1	2	4	4	1	4	4	4	4	2	2
	83	3		4	4	4	1	1	4	4	2	1	4	4	2	4	4	4	1	4	4	1	2	4	4	1	4	2	4	1	4	4	4	1	1	1	4	4	4	4	5	5	1	4	5	4	4	4	2
	84	4		4	5	4	2	1	4	6	1	4	4	1	2	5	3	4	4	1	1	4	3	4	4	4	4	4	2	4	4	4	4	1	4	1	1	1	1	4	4	2	2	5	1	5	2	1	4
	85	4		1	4	5	4	4	4	5	1	4	5	1	4	4	4	5	4	6	4	2	2	4	4	4	2	2	1	4	4	4	2	4	1	1	1	4	4	1	4	1	1	1	2	2	4	4	1
	86	4		4	3	2	4	4	4	4	4	2	4	4	1	4	4	2	2	6	5	4	4	4	4	1	4	4	1	2	4	4	4	2	4	4	4	4	5	4	1	4	4	4	2	4	4	4	1
	87	4		5	1	4	5	4	2	2	4	4	2	1	1	4	4	4	1	4	5	4	4	1	1	4	1	4	2	1	4	4	4	4	4	4	3	1	1	4	1	4	4	4	1	1	4	4	1
	88	4		4	4	4	2	2	1	4	1	4	4	5	1	2	4	4	4	4	4	4	1	1	2	1	4	1	4	4	4	2	4	1	2	5	4	2	4	4	4	4	4	2	1	4	4	1	4
	89	4		1	1	4	4	5	4	2	1	2	4	2	6	1	1	4	4	2	4	2	4	1	1	2	3	4	4	4	6	3	2	1	4	4	1	4	4	1	4	5	2	1	4	2	2	4	2
	90	4		2	4	4	4	4	4	4	1	1	4	1	2	5	4	2	4	5	4	1	4	1	1	1	4	1	4	5	4	4	4	4	2	1	5	1	3	4	1	1	4	4	5	4	2	5	4
	91	4		4	4	4	4	1	5	4	5	5	5	4	1	1	4	1	4	5	1	1	4	4	6	4	4	4	1	1	4	4	2	4	4	4	1	4	4	4	4	1	4	4	4	1	4	2	4
	92	4		4	2	1	4	4	4	2	1	4	4	4	1	6	1	2	4	4	2	2	1	2	1	1	4	1	5	4	1	5	1	4	4	2	5	5	4	4	1	1	6	4	1	2	2	4	1
	93	4		1	2	2	4	4	4	4	1	1	1	4	2	1	2	1	1	4	2	2	4	4	4	4	1	3	4	1	4	4	4	4	5	2	4	4	5	4	4	2	5	6	4	2	2	4	4
	94	4		4	4	4	4	6	4	1	1	1	4	4	4	4	4	1	4	1	4	4	4	4	4	1	1	4	2	2	2	1	4	1	2	1	4	1	4	1	4	4	4	4	4	4	1	4	5
	95	4		4	4	3	4	1	1	1	4	4	1	4	4	2	4	4	4	2	2	4	1	4	4	1	2	5	4	4	4	2	1	4	4	1	4	4	4	1	1	5	4	1	5	2	2	4	4
	96	4		4	6	4	4	1	1	4	4	4	1	2	1	2	4	4	1	4	4	1	1	4	4	2	5	4	1	5	1	1	4	6	2	5	2	4	1	5	5	4	5	4	5	4	4	2	4
	97	4		4	5	5	1	1	4	2	5	2	4	1	5	1	4	6	5	2	1	4	3	4	1	1	1	1	5	4	2	1	4	4	6	4	5	4	4	1	4	2	5	1	2	1	4	1	5
	98	4		4	4	4	4	2	1	4	5	4	4	5	4	2	1	1	4	4	6	4	4	4	1	4	2	4	2	1	4	4	4	1	4	4	4	4	4	2	1	4	4	5	4	4	2	2	4
	99	4		6	1	4	4	1	4	4	4	4	1	4	5	4	1	1	5	5	3	4	1	1	1	4	1	6	4	1	4	1	4	1	4	5	4	4	4	4	4	2	4	1	4	4	1	4	5
	100	4		4	4	4	4	4	4	1	4	4	4	4	6	1	4	4	4	2	5	1	4	4	4	2	4	1	4	4	4	4	1	4	1	1	1	4	4	4	6	2	4	4	4	1	1	4	4
	101	4		4	4	1	1	1	2	1	3	4	1	2	1	4	1	1	4	1	2	5	1	4	4	1	4	1	1	2	5	1	1	2	4	4	3	4	4	1	1	4	4	4	6	4	4	1	4
	102	4		2	4	3	4	2	4	4	6	4	1	2	6	1	4	1	2	5	5	1	4	4	4	4	4	1	4	4	5	4	4	4	5	4	5	1	4	2	2	2	4	4	4	2	4	2	1
	103	4		1	1	4	1	1	5	1	5	2	2	2	1	4	2	1	1	4	1	2	1	4	4	4	1	5	1	4	4	4	2	4	4	4	4	4	4	5	4	4	4	2	4	4	1	4	4
	104	4		5	1	2	2	4	2	4	4	1	1	2	4	4	4	4	5	5	2	1	4	5	4	4	5	2	1	2	6	1	4	4	1	4	4	1	5	4	4	2	1	4	1	1	1	4	4
	105	4		1	5	5	4	1	4	4	4	1	1	4	4	4	6	5	3	4	4	5	4	1	4	4	1	1	4	4	4	5	5	4	4	1	4	1	4	3	1	4	4	1	1	2	2	4	4
	106	4		4	2	4	4	4	1	4	4	1	1	1	4	1	4	2	4	4	1	5	4	1	4	1	1	1	1	2	4	2	5	1	1	3	1	2	6	1	5	5	4	4	4	1	1	1	1
	107	4		4	1	1	4	5	4	1	1	2	2	5	4	1	4	4	3	2	1	4	2	1	4	2	6	4	4	1	1	4	4	4	4	3	1	1	1	2	2	2	3	1	4	5	1	2	6
	108	4		4	1	2	4	4	1	4	4	1	1	4	5	4	4	4	5	5	1	3	1	4	5	4	4	4	4	4	1	4	4	5	5	1	4	2	4	1	4	2	1	4	4	1	1	4	4
	109	4		2	4	2	4	2	4	4	2	1	1	4	1	2	1	1	1	1	1	4	4	4	1	1	4	4	3	1	4	5	1	4	1	1	4	4	4	1	4	4	5	2	2	1	4	4	4
	110	4		4	4	4	4	2	4	1	1	4	4	4	1	4	2	1	4	4	1	2	4	4	1	4	1	1	5	4	6	1	4	4	4	2	4	5	4	4	5	1	5	4	4	1	4	5	1
	111	4		4	4	4	4	1	2	5	1	1	4	1	4	1	4	4	4	4	5	2	1	4	1	4	5	4	4	4	4	4	2	1	1	4	2	4	4	4	4	1	4	4	5	2	4	2	4
	112	4		4	4	5	2	5	1	4	5	4	1	1	4	4	4	4	4	4	2	1	4	4	4	4	4	4	1	1	4	1	4	2	5	1	2	4	4	4	2	5	5	4	1	6	1	4	2
	113	4		1	4	4	1	1	2	4	1	1	4	5	4	4	4	2	4	4	2	1	5	1	5	4	5	4	4	4	4	5	2	4	4	5	4	5	4	1	5	1	4	1	4	4	1	1	4
	114	4		5	6	4	5	1	1	4	1	2	2	4	4	4	1	1	5	5	1	6	1	4	1	5	4	1	4	4	4	4	4	6	4	4	4	4	4	4	4	4	4	4	4	4	1	4	4
	115	4		4	1	1	4	4	2	4	4	4	2	4	5	5	4	4	4	4	6	5	1	4	4	4	5	5	1	6	2	4	1	4	5	1	1	4	6	4	2	1	4	4	1	4	2	1	5
	116	4		1	1	4	2	1	4	2	1	4	2	1	1	1	4	4	5	4	4	4	4	5	1	1	5	2	2	4	2	4	1	4	4	4	4	4	2	4	1	4	4	4	5	6	4	4	5
	117	4		4	4	4	4	4	1	1	1	4	2	1	2	4	4	2	4	3	2	2	1	2	4	4	4	1	1	4	1	1	1	4	4	4	1	2	2	1	1	4	2	1	4	3	4	4	4
	118	4		1	5	4	1	4	1	4	4	5	4	1	4	1	1	4	4	1	4	1	2	4	4	1	1	2	4	4	2	4	1	2	6	2	4	1	1	4	4	4	2	1	4	4	4	4	4
	119	4		5	2	1	2	1	1	4	4	1	1	1	4	4	4	4	5	4	5	5	1	3	4	4	4	5	4	4	4	4	4	2	4	4	2	5	4	4	5	1	4	1	2	6	1	6	4
	120	4		2	4	4	4	1	1	5	4	4	4	2	4	5	4	4	4	4	4	5	4	4	4	4	4	4	4	6	5	2	2	4	1	4	4	4	1	1	4	4	1	4	2	4	4	4	4
	121	4		4	4	1	2	4	4	1	4	1	4	2	4	1	4	4	4	4	1	4	4	2	1	4	3	5	4	5	5	2	1	4	4	1	2	1	4	5	4	3	4	1	5	1	1	4	4
	122	4		4	2	4	1	1	4	4	4	4	4	5	1	1	5	1	4	1	4	4	4	4	4	2	6	1	4	4	1	4	6	4	4	2	4	4	4	1	1	4	4	2	4	1	4	4	4
	123	4		2	4	4	1	2	2	4	4	1	1	5	1	1	1	5	4	1	4	5	2	4	4	4	1	4	4	4	4	1	4	5	1	4	1	4	6	4	4	6	4	1	2	4	2	1	4
	124	4		1	4	5	4	1	4	1	5	2	4	4	4	6	4	2	1	4	5	5	4	1	4	5	4	1	4	4	1	2	4	4	5	5	4	1	4	4	4	2	4	4	4	1	4	4	4
	125	4		1	4	5	4	1	2	2	4	5	4	2	1	4	4	4	4	4	6	4	4	2	1	4	1	4	6	1	2	1	4	4	1	2	4	1	2	5	1	1	2	2	2	4	5	4	4
	126	4		1	1	2	1	1	4	3	4	4	1	2	4	1	4	4	2	1	5	1	3	4	1	4	2	5	4	2	4	4	5	4	4	1	4	4	4	1	1	4	4	1	4	4	4	4	1
	127	4		2	4	1	6	4	5	1	4	1	4	4	4	3	1	4	4	4	1	4	4	1	2	2	4	1	4	1	2	4	1	1	1	1	5	4	4	1	1	1	1	4	1	4	4	1	1
	128	4		4	4	2	4	4	4	4	4	1	1	1	1	4	4	4	4	4	1	4	1	5	1	2	4	4	4	1	4	1	1	2	2	2	4	1	3	4	5	4	4	5	2	1	1	4	4
	129	4		1	1	4	1	1	2	4	4	4	2	1	1	5	4	1	1	4	4	4	1	5	4	5	4	4	5	2	1	4	1	5	4	1	1	4	4	1	1	2	4	4	1	5	1	4	4
	130	4		4	4	4	2	4	1	2	1	1	5	1	1	1	1	4	2	4	2	1	1	2	1	4	1	4	5	4	4	4	4	4	1	4	4	4	4	2	1	1	4	1	5	4	4	2	1
	131	4		4	4	4	1	4	4	1	1	4	4	1	5	4	1	4	1	1	1	4	5	4	4	4	4	4	4	2	5	4	1	5	1	5	1	4	1	4	2	4	2	4	4	4	5	4	1
	132	4		5	1	1	4	4	1	4	4	1	5	6	4	5	4	4	4	1	5	1	5	4	2	1	4	4	1	1	2	2	6	1	4	2	4	5	4	5	1	2	1	1	1	4	4	4	4
	133	4		4	4	1	2	3	1	4	5	4	4	1	1	4	4	2	5	4	1	4	2	1	4	4	1	5	6	4	4	1	1	6	4	1	5	2	1	4	2	4	1	2	5	4	4	2	4
	134	4		2	4	4	2	1	5	4	4	1	2	1	4	4	3	4	3	4	1	1	4	4	5	1	4	1	1	4	4	2	4	1	4	1	1	4	5	2	1	2	4	4	2	4	1	4	1
	135	4		3	4	1	1	1	4	4	1	4	6	1	1	1	4	4	6	4	4	3	4	4	2	4	4	4	4	4	4	4	4	2	1	1	4	1	5	4	1	1	4	4	4	1	5	4	6
	136	4		4	4	4	4	1	1	4	4	4	4	1	1	4	4	1	1	4	1	4	4	1	1	1	4	1	1	1	2	1	2	4	1	4	4	4	4	1	1	4	4	6	1	1	5	5	1
	137	4		1	2	2	1	1	5	1	1	1	4	4	1	1	4	4	4	4	4	1	2	1	5	6	4	4	4	1	4	5	1	4	4	4	1	4	4	4	5	1	4	4	4	4	1	1	1
	138	4		4	5	4	2	5	1	1	4	4	1	1	4	4	4	5	2	4	2	1	4	4	1	6	1	5	4	2	4	2	4	1	4	4	6	2	4	1	4	5	3	4	4	2	6	1	4
	139	4		4	4	2	4	2	4	4	1	1	5	4	1	1	4	4	4	2	4	3	2	4	4	4	1	1	6	4	5	1	4	1	4	1	4	1	4	1	5	4	6	4	4	4	1	1	2
	140	4		4	4	2	4	4	4	4	5	1	1	6	1	4	4	4	1	4	6	4	4	2	4	1	4	5	1	1	5	4	5	1	4	4	4	1	1	1	4	4	4	4	4	1	2	5	6
	141	4		1	4	4	1	2	4	4	6	1	4	1	4	4	4	4	4	2	4	4	1	4	1	4	4	1	4	4	4	5	4	4	4	1	1	4	4	1	4	4	2	5	4	4	2	1	4
	142	4		1	1	4	4	1	5	4	4	4	6	5	4	2	4	4	5	4	4	4	4	4	1	2	4	6	4	4	4	1	1	2	4	4	4	4	5	1	5	4	4	4	4	1	4	1	4
	143	4		4	4	1	5	4	4	1	4	2	1	5	4	4	6	1	4	1	3	1	6	1	1	4	4	4	4	1	1	1	6	2	1	1	4	2	2	4	4	5	2	4	1	2	4	1	4
	144	4		4	4	4	4	1	4	4	2	2	6	6	1	1	1	4	2	1	4	1	5	4	1	1	5	4	4	4	2	4	2	4	1	1	4	1	4	4	1	1	4	4	4	4	2	4	4
	145	4		3	5	6	4	4	4	1	4	4	4	4	2	5	4	1	2	4	4	2	4	4	1	1	4	4	4	5	4	5	4	2	4	4	4	1	4	4	4	1	1	4	4	2	4	4	4
	146	4		1	2	1	1	4	4	4	4	4	1	4	4	4	1	2	5	5	4	2	4	4	4	1	4	1	6	4	4	5	4	5	2	4	1	1	4	4	4	4	4	1	4	2	5	4	4
	147	4		1	2	4	4	4	1	4	1	4	5	1	1	2	5	4	4	4	4	1	1	2	4	4	1	5	5	5	1	1	4	2	2	5	1	2	5	2	4	1	1	4	4	2	4	4	4
	148	4		4	4	2	4	1	1	5	1	1	1	1	1	4	2	1	5	1	5	2	4	1	4	1	5	4	1	1	4	2	4	4	4	4	4	5	4	4	4	4	2	4	5	4	4	2	1
	149	4		1	4	4	5	4	4	4	5	2	4	4	1	4	2	4	5	1	1	1	4	4	1	4	4	4	4	4	1	2	6	4	1	1	4	4	4	4	2	1	4	4	1	2	1	4	4
	150	4		4	4	4	4	5	4	5	1	1	4	4	4	4	5	4	4	5	4	5	1	2	6	4	1	1	5	1	4	1	4	5	2	1	1	4	3	1	4	4	1	2	4	4	4	4	4
	151	4		6	4	4	1	4	4	4	4	3	4	1	1	4	4	1	4	2	4	1	5	4	4	2	4	4	4	4	4	1	4	4	4	5	4	4	2	4	4	4	4	2	4	1	6	5	2
	152	4		5	6	2	4	1	4	4	4	2	4	4	4	6	1	5	4	2	2	4	4	4	4	4	2	4	4	4	1	1	4	2	1	4	4	1	6	2	1	1	1	4	4	5	5	4	4
	153	4		4	1	4	4	4	1	4	1	1	1	1	4	3	1	6	4	4	4	5	4	4	4	1	1	4	4	4	2	4	1	2	4	1	1	2	4	1	4	1	5	4	4	1	5	1	4
	154	4		1	4	1	4	5	4	1	5	4	1	2	1	1	4	4	5	3	4	1	4	2	2	4	3	5	1	1	4	1	4	4	1	5	4	5	1	4	4	4	1	1	4	4	4	1	4
	155	4		5	1	4	1	1	4	1	4	4	4	5	1	5	5	6	1	4	5	4	5	4	1	1	2	1	6	4	4	1	1	5	4	4	4	4	4	2	4	4	1	3	5	1	4	5	6
	156	4		4	4	4	1	2	4	4	4	1	2	4	4	5	1	4	4	4	1	4	2	4	4	1	5	1	3	6	4	1	1	2	1	4	5	1	1	4	1	4	4	6	4	4	5	4	2
	157	4		2	6	1	4	4	1	6	1	1	4	4	1	1	4	1	2	4	4	4	5	4	4	4	1	1	1	4	4	4	4	5	5	4	2	1	1	4	4	4	4	2	6	4	4	1	5
	158	4		1	4	2	4	4	4	4	5	4	1	5	4	1	4	4	5	4	4	4	4	4	4	4	1	1	5	4	2	5	1	4	4	4	6	1	4	1	1	4	1	6	4	4	2	4	2
	159	4		4	4	5	4	1	4	4	5	4	4	5	4	1	2	4	1	4	4	1	1	1	4	4	4	4	1	4	1	4	5	1	5	1	1	4	4	4	4	1	4	4	4	1	5	5	4
	160	4		4	1	1	4	4	4	4	1	1	5	1	4	4	1	2	5	4	1	4	4	5	4	2	2	5	4	1	4	4	4	2	4	5	1	4	3	4	4	4	4	1	4	4	1	5	4
	161	4		5	4	4	2	2	2	2	5	1	4	1	5	4	4	4	2	4	1	4	1	3	4	6	4	3	4	1	4	4	4	4	6	1	1	4	4	2	1	4	1	2	5	2	2	5	2
	162	4		4	1	1	2	4	4	4	1	4	4	4	4	1	1	1	4	2	1	4	3	4	4	1	4	2	1	4	4	4	4	4	1	4	2	4	4	5	5	4	4	2	4	2	2	2	4
	163	4		5	1	1	4	4	1	5	4	1	1	5	4	4	4	4	1	5	2	4	1	4	1	1	4	1	2	1	4	1	4	6	1	4	5	4	4	2	4	1	4	2	4	4	4	3	2
	164	4		2	1	4	4	1	1	4	1	4	1	4	1	1	2	4	1	4	1	2	4	4	5	2	4	1	4	4	5	4	5	4	4	4	4	4	2	4	4	4	1	1	1	5	1	4	4
	165	4		2	2	1	4	4	1	4	5	1	2	4	2	4	5	4	4	2	4	5	1	2	2	1	4	1	4	4	1	1	4	4	1	5	4	1	1	2	1	4	1	4	4	2	5	4	1
	166	4		4	1	4	1	4	4	4	4	4	4	4	4	1	4	4	4	1	1	4	4	5	4	4	2	5	4	5	4	5	1	5	5	4	4	1	1	4	4	1	4	4	1	1	4	4	4
	167	4		2	5	4	4	1	4	4	4	4	1	1	5	4	2	4	4	1	4	4	4	4	2	1	1	4	1	1	1	4	2	4	4	5	1	4	3	1	4	2	4	4	5	4	1	4	4
	168	4		4	1	4	1	2	2	1	2	4	4	4	4	4	1	5	4	1	4	2	4	4	4	2	1	1	1	4	5	4	1	1	4	4	1	1	1	1	2	1	4	4	4	1	1	5	4
	169	4		4	4	4	4	1	4	4	4	4	4	6	1	1	1	4	1	5	2	2	4	4	2	1	6	2	4	2	1	4	6	1	1	4	2	3	4	4	1	4	5	4	1	6	2	2	4
	170	4		4	4	1	1	1	4	4	5	4	1	1	4	4	5	2	1	4	1	1	4	2	1	2	1	4	1	4	4	4	4	5	4	3	4	6	4	2	2	2	1	4	1	5	4	4	4
	171	4		4	2	4	4	1	1	4	4	4	5	1	4	5	4	1	2	1	1	4	1	1	5	5	4	4	6	4	4	1	1	4	1	4	4	1	5	1	5	4	2	1	1	4	4	4	1
	172	4		1	2	5	1	4	4	5	5	1	4	4	1	2	5	4	5	4	2	4	5	1	2	1	1	4	4	1	4	4	4	4	1	4	1	4	1	4	1	3	4	1	4	4	1	4	1
	173	4		4	1	4	4	1	4	1	2	1	1	1	4	6	4	4	1	4	4	4	1	1	1	1	4	4	1	1	1	4	3	6	4	1	2	5	4	4	4	4	5	4	1	6	4	4	1
	174	4		4	4	4	4	4	4	4	1	4	1	4	5	2	4	4	3	1	1	1	4	2	4	4	1	1	5	4	1	5	1	4	2	1	4	4	4	5	4	4	1	5	1	4	4	4	4
	175	4		2	1	1	4	1	2	4	1	4	4	4	5	1	1	4	1	4	4	1	4	4	1	1	5	4	4	1	1	1	5	4	1	5	4	4	1	1	4	4	4	5	4	4	1	5	4
	176	4		4	1	4	4	2	3	1	1	4	1	2	4	4	4	1	4	4	2	6	2	1	2	4	6	4	1	1	1	4	2	1	4	2	4	4	4	4	4	4	1	4	4	1	5	4	1
	177	4		1	1	5	1	4	4	4	4	4	4	4	4	2	4	1	2	4	4	4	1	4	4	1	1	1	4	4	4	4	4	4	4	4	5	4	4	5	4	4	4	4	4	4	4	4	2
	178	4		4	1	2	1	4	4	2	4	4	4	5	4	4	5	4	4	1	5	4	1	2	3	1	1	5	1	2	4	2	4	1	1	4	2	4	1	4	5	4	1	4	5	4	4	1	4
	179	4		2	4	4	4	4	4	1	1	4	6	4	2	4	4	1	1	1	1	5	4	4	1	4	4	1	1	1	4	4	2	1	4	6	3	4	4	4	4	1	4	2	5	1	1	4	4
	180	4		4	1	2	4	4	4	2	6	1	1	2	1	6	4	4	2	1	2	1	1	4	4	4	5	1	1	2	1	4	1	4	4	1	4	2	4	6	4	5	4	2	1	4	4	4	4
	181	5		4	4	1	1	2	1	5	4	5	4	4	4	1	1	4	4	1	4	4	4	5	2	5	4	5	6	2	2	4	3	1	1	4	2	3	1	1	4	4	1	4	4	4	4	4	5
	182	5		1	4	4	2	4	4	4	1	4	4	4	1	6	1	4	2	4	4	4	1	2	2	4	4	5	2	4	4	1	4	4	4	1	4	1	4	4	4	4	4	4	4	1	4	1	2
	183	5		2	4	4	2	4	4	2	4	4	4	2	4	2	1	1	1	4	4	4	4	4	4	1	4	4	2	4	4	4	1	2	1	1	1	4	1	1	4	4	4	1	4	1	5	1	4
	184	5		1	4	1	1	4	4	1	2	5	5	1	4	4	4	4	4	1	1	5	4	6	2	1	4	4	1	1	4	4	4	1	3	4	1	1	1	4	4	4	1	1	2	4	1	4	4
	185	5		5	4	2	1	1	2	5	2	4	1	4	4	4	1	4	5	1	4	1	4	5	4	4	4	4	4	4	1	4	5	1	4	1	4	2	1	4	1	4	4	4	4	2	4	2	4
	186	5		1	1	1	4	1	5	1	1	2	4	2	4	4	5	1	1	1	4	5	4	1	1	1	4	5	4	4	4	4	4	4	4	1	1	4	1	6	1	5	4	1	4	4	4	4	4
	187	5		4	4	1	2	4	1	4	2	1	4	1	4	1	4	4	2	4	1	4	5	4	1	2	1	4	4	4	5	4	5	4	4	1	4	1	1	4	5	4	5	1	4	2	1	4	2
	188	5		4	4	1	6	4	4	4	4	4	4	4	4	1	5	3	2	2	1	1	4	1	2	1	1	4	1	2	5	4	4	1	4	4	4	1	5	1	6	4	5	4	2	4	4	1	4
	189	5		4	4	4	4	3	1	4	4	2	5	1	4	4	4	6	4	1	4	4	4	5	4	1	4	4	1	2	1	4	4	5	4	5	4	2	4	4	4	1	4	1	4	4	4	1	2
	190	5		2	4	4	4	1	4	1	4	4	2	2	5	1	2	1	4	6	1	4	1	1	2	1	4	1	2	5	2	1	4	4	4	5	2	4	2	2	1	2	6	4	4	5	5	4	4
	191	5		4	1	6	1	1	2	2	2	4	2	1	2	4	4	4	6	4	4	5	4	4	2	2	4	2	4	4	4	1	4	2	1	4	5	4	5	4	5	4	4	4	4	1	1	4	4
	192	5		4	2	1	2	2	1	4	6	5	4	2	4	5	4	1	1	2	4	4	1	1	1	2	2	4	1	4	4	4	1	5	4	4	2	4	1	1	4	4	4	4	4	4	4	4	5
	193	5		2	4	4	1	5	4	4	1	2	4	4	4	4	4	1	1	4	4	1	4	5	5	4	2	1	2	1	1	1	4	1	5	1	3	4	1	4	4	5	2	2	5	1	4	4	4
	194	5		1	1	5	4	2	1	4	1	5	4	4	1	2	4	4	4	4	1	1	4	4	1	1	4	2	4	1	4	5	2	4	2	4	6	5	1	1	4	4	4	5	4	4	1	2	4
	195	5		2	4	1	4	4	4	2	1	4	3	1	4	1	1	4	4	2	1	1	2	4	4	4	4	4	2	2	2	5	5	4	2	2	4	4	4	4	4	4	4	4	5	5	4	4	4
	196	5		1	4	5	1	4	4	4	1	1	4	4	1	4	1	4	5	4	4	1	4	4	4	6	4	4	1	4	4	4	1	4	1	1	4	1	2	4	1	4	4	1	1	1	5	2	4
	197	5		1	4	5	4	1	4	1	2	1	6	6	1	1	1	4	1	4	1	4	4	2	4	4	1	1	4	5	1	6	4	5	2	4	4	1	4	1	2	5	4	1	5	4	4	1	4
	198	5		4	2	1	1	1	4	2	4	6	2	1	1	2	2	1	4	4	5	4	4	2	1	5	1	1	1	2	1	1	4	1	4	4	4	1	4	1	1	4	1	1	2	4	4	5	1
	199	5		4	5	5	4	1	4	5	4	5	4	1	1	1	1	1	4	4	5	4	1	2	6	4	1	4	1	4	4	4	4	4	6	4	5	1	2	4	1	4	1	2	4	4	1	5	1
	200	6		4	2	4	5	5	2	4	4	4	1	5	1	2	4	4	4	5	2	1	5	4	1	1	4	4	2	2	4	4	4	5	4	4	2	1	5	4	1	4	1	1	4	4	4	4	1
	201	6		1	1	4	1	1	5	2	1	1	4	4	5	4	1	4	4	4	2	1	4	1	4	4	1	5	2	5	4	4	1	4	1	1	1	4	1	4	4	1	5	2	4	1	4	4	4
	202	6		2	1	2	4	2	4	6	4	2	2	4	1	1	2	4	5	1	4	4	5	1	4	2	5	4	1	1	4	4	1	1	2	1	4	4	1	1	4	6	2	4	3	4	2	1	1
	203	6		1	4	1	4	4	2	4	5	1	4	4	2	1	4	4	5	1	1	4	4	1	3	4	1	6	6	4	1	1	5	4	1	4	4	1	5	4	2	5	4	4	3	2	1	5	4
	204	6		4	5	1	4	5	4	4	1	4	3	1	1	1	4	4	4	2	1	4	4	4	2	5	1	1	4	4	4	4	4	2	2	4	4	4	3	1	1	1	4	4	4	1	4	5	5
				frecuency
			1	48	53	48	56	67	54	52	70	60	51	60	68	57	48	48	51	49	65	59	55	53	59	65	65	68	58	51	50	54	49	55	57	65	53	64	55	63	62	46	45	45	43	58	59	47	48
			2	30	27	27	30	24	25	26	21	21	24	27	20	31	22	25	23	24	29	29	19	28	21	23	21	21	22	25	26	22	22	26	24	21	21	20	16	24	18	26	24	24	20	29	28	20	23
			3	4	1	3	2	2	1	6	3	2	3	4	1	3	2	1	6	5	3	4	4	4	3	4	4	3	2	0	1	4	3	1	1	3	5	6	9	2	2	2	2	2	2	3	1	1	0
			4	98	99	100	98	90	105	102	86	99	99	81	90	87	109	113	91	101	82	85	102	98	100	92	83	85	98	99	101	97	105	94	97	91	104	96	102	99	99	103	105	107	105	93	86	111	109
			5	20	16	21	14	17	18	14	20	18	17	26	22	19	19	13	30	21	20	24	21	20	14	15	24	23	14	23	17	22	17	21	17	21	17	15	18	13	19	22	19	18	28	14	27	24	19
			6	4	8	5	4	4	1	4	4	4	10	6	3	7	4	4	3	4	5	3	3	1	7	5	7	4	10	6	9	5	8	7	8	3	4	3	4	3	4	5	9	8	6	7	3	1	5
		Odds ratio	Dominant model	2.89236	2.17925	2.40385	3.11111	1.66311	2.66082	3.48718	1.22857	1.725	1.94118	1.30781	1.11176	1.99595	2.36957	3.60049	1.56803	2.39102	1.61477	1.76083	1.77727	2.81761	1.93705	1.91077	1.02978	1.11111	1.68966	1.67343	2.09769	1.72977	2.14286	1.64805	1.70175	1.4	2.42947	2.16667	2.10744	2.55357	1.3885	2.32206	2.16667	2.37778	1.58003	2.44335	1.40904	1.98383	2.17622
			Recessive model	1.51282	0.179688	0.968	0.651163	0.587912	1.55696	2.23077	0.873626	0.722222	0.464	0.819923	0.424242	0.516234	0.914286	0.431507	3.27027	2.08904	0.651064	1.65152	2.21622	5.82716	0.610714	0.972727	0.710963	0.910112	0.28	0	0.172515	1.25263	0.644366	0.202822	0.175926	1.30233	2.04392	2.64286	3.80282	0.858238	0.7375	0.694444	0.399356	0.452899	0.703704	0.527094	0.43295	2.01493	0
			Homozygote comparison	2.04167	0.233491	1.25	0.875	0.671642	1.94444	2.94231	0.921429	0.825	0.582353	0.9	0.441176	0.654135	1.13542	0.588542	3.56863	2.57653	0.756923	1.9209	2.47273	7.39623	0.726392	1.13231	0.72967	0.9375	0.337931	0	0.224444	1.43704	0.803571	0.244156	0.212719	1.4	2.45283	3	4.17273	1.04762	0.798387	0.895652	0.518519	0.594444	0.813953	0.687192	0.485876	2.3617	0
			Heterozygote comparison	3.0625	3.15212	2.67857	3.75	1.8964	2.70062	3.64286	1.29	1.925	2.74048	1.40192	1.20321	2.4903	2.62939	4.52724	1.36797	2.35569	1.82923	1.74082	1.67792	2.58868	2.54237	2.17026	1.11731	1.1413	2.65517	2.10997	3.08941	1.7963	2.77311	2.11602	2.40248	1.4	2.42397	2	1.64848	2.9011	1.51273	2.64625	2.94737	3.17037	1.74419	3.32143	1.51161	1.96809	2.7489
			Allelic model	2.32653	1.45818	1.91267	2.28553	1.39646	2.31429	2.8965	1.14996	1.473	1.38353	1.17794	1.0174	1.49237	1.93409	2.53955	1.64889	2.14302	1.3501	1.62766	1.74419	2.63772	1.48458	1.61281	0.960265	1.07068	1.16368	1.24297	1.39048	1.55769	1.60505	1.22941	1.20466	1.34437	2.19685	2.13127	2.30403	2.07298	1.24517	1.81144	1.52015	1.67595	1.34717	1.72414	1.2391	1.82591	1.57954
[truncated: 955 more columns]

## Sheet: G-238A LN+ VS LN-
Press F9 to re-sample
For sample type: 1 for LN+ cases and GG genotype, 2 for LN+ SLE patients and GA genotype, 3 for LN+ cases and AA genotype, 4 for LN- SLE patients and GG genotype, 5 for LN- cases and GA genotype, 6 for LN- cases and AA genotype
	sample ID	sample type		re-sampling group 1	re-sampling group 2	re-sampling group 3	re-sampling group 4	re-sampling group 5	re-sampling group 6	re-sampling group 7	re-sampling group 8	re-sampling group 9	re-sampling group 10	re-sampling group 11	re-sampling group 12	re-sampling group 13	re-sampling group 14	re-sampling group 15	re-sampling group 16	re-sampling group 17	re-sampling group 18	re-sampling group 19	re-sampling group 20	re-sampling group 21	re-sampling group 22	re-sampling group 23	re-sampling group 24	re-sampling group 25	re-sampling group 26	re-sampling group 27	re-sampling group 28	re-sampling group 29	re-sampling group 30	re-sampling group 31	re-sampling group 32	re-sampling group 33	re-sampling group 34	re-sampling group 35	re-sampling group 36	re-sampling group 37	re-sampling group 38	re-sampling group 39	re-sampling group 40	re-sampling group 41	re-sampling group 42	re-sampling group 43	re-sampling group 44	re-sampling group 45	re-sampling group 46
	1	1		4	1	4	4	4	4	4	4	4	4	1	4	4	1	4	4	4	4	2	4	1	1	2	5	1	4	1	1	1	4	4	4	1	4	2	4	4	2	2	1	4	4	4	1	4	5
	2	1		4	2	4	2	4	2	1	4	2	4	1	4	4	4	4	4	4	4	4	4	2	1	2	5	5	2	1	4	1	2	4	4	3	2	1	4	5	4	2	4	2	4	4	5	4	4
	3	1		4	1	1	4	2	1	1	4	4	4	5	4	4	1	4	1	1	1	4	5	4	4	4	1	2	4	4	1	1	5	4	1	4	4	4	2	1	1	5	4	4	4	4	2	4	4
	4	1		5	4	1	4	4	4	4	4	1	4	1	4	4	1	5	4	4	2	3	5	1	4	1	1	2	4	1	4	4	4	1	4	5	1	4	1	4	4	2	1	1	1	4	4	5	1
	5	1		1	4	1	2	4	5	1	1	4	4	1	1	5	1	4	2	4	1	1	4	5	5	2	5	1	4	1	4	4	4	4	5	2	4	4	5	4	4	4	4	5	4	5	4	1	4
	6	1		4	2	1	4	4	4	2	4	4	5	4	4	5	4	4	4	1	5	2	4	2	1	4	1	2	2	4	5	2	1	1	4	2	4	1	1	4	4	1	4	1	1	4	4	4	2
	7	1		4	1	4	4	4	4	4	4	4	5	2	4	1	5	4	4	4	2	2	4	1	4	2	4	4	1	4	2	4	1	2	1	5	4	4	4	4	4	4	1	5	4	4	2	4	4
	8	1		4	4	4	4	4	4	1	4	4	1	1	1	4	4	5	2	4	4	4	1	4	5	4	4	1	5	4	1	4	1	4	5	2	5	1	5	1	1	1	1	1	4	4	1	4	4
	9	1		4	2	4	4	5	4	4	1	4	5	4	2	4	2	4	1	2	5	1	4	1	1	2	4	1	1	4	4	2	4	2	1	4	4	4	4	4	4	2	4	4	4	4	4	1	4
	10	1		5	4	1	4	1	4	2	4	1	1	2	4	4	4	2	1	1	4	1	1	4	2	1	4	4	1	4	4	4	1	4	4	4	1	4	4	4	4	1	2	4	4	4	1	4	4
	11	1		1	2	4	5	4	2	2	1	5	1	5	4	4	2	4	4	4	4	1	5	2	1	1	1	1	3	4	4	4	4	4	4	1	4	4	1	4	4	2	4	1	4	4	1	4	4
	12	1		1	1	4	4	2	4	4	1	1	4	1	4	1	5	1	1	5	4	4	4	2	4	4	5	4	4	4	2	2	1	1	5	2	4	4	2	4	5	4	4	4	4	1	1	5	1
	13	1		4	4	4	2	4	4	4	5	4	4	4	4	1	4	1	4	1	4	4	4	4	4	2	4	4	4	4	1	4	4	4	4	5	2	1	1	1	1	1	1	1	2	1	5	1	3
	14	1		2	3	4	4	4	4	2	4	5	4	4	2	3	1	4	1	4	1	1	2	4	2	1	4	4	4	4	2	2	2	4	4	4	5	4	4	4	4	4	4	2	2	4	4	4	1
	15	1		4	2	1	4	4	5	1	4	4	2	2	1	5	4	4	4	4	2	4	2	1	2	4	4	1	4	4	1	4	2	4	4	1	4	1	4	1	4	4	5	5	4	2	5	4	2
	16	1		4	1	4	4	1	2	1	1	2	4	1	1	2	1	4	1	4	2	4	2	4	4	4	4	4	1	1	4	4	1	4	1	2	1	4	1	4	4	4	4	4	4	1	1	4	4
	17	1		3	2	1	1	4	4	5	4	4	2	1	4	1	4	4	1	1	1	1	1	4	4	4	4	4	1	4	4	1	1	5	4	4	3	1	1	4	4	4	1	4	4	2	1	2	4
	18	1		2	4	1	5	5	4	4	4	1	4	4	1	1	1	2	1	1	1	4	4	5	4	4	2	4	4	1	4	5	1	2	1	1	1	1	4	4	4	1	1	4	4	1	1	2	2
	19	1		1	4	1	4	4	1	4	1	4	5	1	4	4	5	4	2	4	5	1	4	4	4	4	1	5	5	4	4	1	4	2	1	5	4	1	1	5	4	5	2	4	4	2	4	4	2
	20	1		1	1	4	2	4	2	4	4	2	1	1	4	5	1	4	4	2	2	4	2	4	5	4	2	5	1	1	1	4	1	2	5	1	1	1	2	2	4	1	5	1	4	4	4	2	4
	21	1		1	2	4	5	4	4	3	4	1	4	2	5	4	4	4	4	2	5	1	1	4	1	4	1	4	1	5	4	4	1	4	1	1	4	1	4	4	5	4	2	4	1	4	4	2	4
	22	1		4	4	4	2	4	1	1	1	1	4	1	1	1	4	5	1	2	1	4	1	1	4	4	4	1	4	4	4	1	5	4	2	1	4	4	4	4	1	5	2	4	1	4	4	3	1
	23	1		4	4	4	1	1	4	4	1	5	2	1	4	1	1	1	4	4	4	4	4	4	1	4	5	4	1	1	4	5	2	4	4	4	1	1	1	4	4	4	4	2	2	1	4	4	4
	24	1		4	4	1	4	4	5	4	4	1	4	1	4	4	4	1	4	4	4	5	1	4	4	4	1	3	4	4	5	4	4	4	2	2	5	4	1	2	1	1	1	1	1	4	1	4	5
	25	1		4	2	4	4	4	4	4	4	4	4	2	3	4	2	1	1	4	1	1	5	1	2	4	1	1	4	5	1	4	4	4	1	2	1	4	4	4	4	4	1	2	4	1	1	4	4
	26	1		4	2	1	1	5	1	4	2	4	1	4	1	4	4	4	4	1	5	4	2	1	3	1	4	4	1	4	4	2	4	2	4	4	4	1	1	1	4	4	1	5	4	4	4	1	1
	27	1		5	1	4	2	1	4	2	4	4	2	4	4	5	4	5	2	1	4	4	4	4	1	1	5	4	4	4	5	4	2	4	2	5	2	1	5	1	4	1	4	1	4	1	1	1	4
	28	1		4	1	2	2	1	4	4	4	4	4	4	4	2	4	4	4	4	4	5	2	4	4	4	4	4	4	4	4	2	4	2	4	4	1	4	3	4	1	5	2	4	1	4	1	4	4
	29	1		5	3	4	4	1	4	1	1	4	2	1	4	4	2	4	1	1	4	2	4	1	1	2	4	4	5	4	4	4	4	2	4	1	2	1	4	1	4	2	1	1	4	4	4	4	1
	30	1		1	1	4	1	4	4	1	1	1	4	2	4	4	5	4	4	4	4	4	2	2	3	4	1	4	1	4	4	4	4	4	4	5	4	1	4	4	4	1	4	4	4	1	2	4	2
	31	1		1	5	4	4	4	4	4	4	4	4	4	4	4	4	1	4	1	2	2	4	4	4	5	5	4	1	4	1	4	1	4	4	4	4	1	4	4	1	2	4	2	4	1	4	2	4
	32	1		4	4	1	1	1	1	4	1	4	2	1	4	4	1	4	4	1	1	4	1	4	4	4	5	1	1	4	1	5	4	4	1	5	4	4	4	1	4	1	4	4	4	4	5	5	2
	33	1		5	4	4	2	1	4	4	2	1	5	4	4	4	1	2	1	2	5	1	4	4	1	5	1	4	2	5	4	4	2	3	4	4	5	1	4	4	4	4	4	4	1	4	1	4	1
	34	1		4	4	4	5	2	4	1	4	2	4	4	4	5	4	1	1	4	5	2	4	1	4	1	2	2	1	4	1	4	4	1	1	2	4	4	4	5	4	1	4	4	1	4	1	1	1
	35	1		1	4	4	1	4	4	4	4	4	4	4	4	4	5	1	2	4	4	4	2	1	1	4	5	4	4	5	5	1	1	4	4	1	1	4	4	4	4	2	4	4	4	1	4	1	1
	36	1		2	5	5	1	1	2	4	1	1	4	4	4	1	1	1	1	4	4	1	4	5	2	4	5	1	4	4	2	2	1	4	1	1	1	4	4	4	1	1	4	4	4	4	4	1	1
	37	1		4	4	2	1	4	4	1	1	4	1	1	4	4	2	1	4	5	1	4	4	4	1	1	4	4	2	4	4	4	4	2	1	4	1	4	5	2	4	2	1	4	1	4	1	1	4
	38	1		1	1	4	4	1	4	4	2	1	1	4	1	1	4	2	4	2	4	5	4	2	4	4	3	4	4	4	1	4	1	4	5	4	4	1	4	4	4	4	4	4	4	2	4	5	4
	39	1		4	4	4	4	4	4	4	3	1	2	4	2	4	4	2	1	1	4	4	5	4	1	1	4	1	2	4	1	1	4	4	4	4	1	1	5	2	2	4	4	4	4	4	4	1	5
	40	1		1	4	4	4	1	2	2	1	4	2	5	1	1	4	5	2	4	4	2	1	4	4	1	4	4	2	4	4	2	1	1	1	2	4	4	4	2	4	4	4	1	4	4	1	5	2
	41	1		4	4	5	2	4	4	4	1	4	4	4	2	1	4	1	4	4	4	1	1	4	5	4	4	1	5	1	4	5	4	2	4	4	5	1	4	4	1	1	5	4	5	3	1	1	1
	42	1		4	4	4	1	4	4	4	4	2	4	2	2	5	1	1	5	4	1	4	4	1	4	4	2	2	2	4	4	2	4	4	2	4	4	1	4	4	1	4	5	4	1	4	4	4	1
	43	1		4	4	1	4	1	4	4	1	4	1	1	4	4	4	2	2	4	5	4	4	4	1	2	5	5	4	2	4	4	4	4	4	4	4	2	4	3	4	2	1	4	1	4	4	4	4
	44	1		4	4	4	4	1	2	4	4	4	4	4	5	4	4	2	1	4	1	1	4	4	4	4	4	1	4	4	1	4	4	4	5	4	4	4	4	2	4	1	1	4	1	1	4	1	4
	45	1		4	4	1	4	1	5	1	1	2	4	4	4	4	4	2	5	4	5	1	4	4	4	4	4	4	1	4	1	2	1	1	4	4	2	4	1	4	4	1	1	2	4	4	5	2	1
	46	1		4	4	4	5	4	4	1	5	1	4	5	2	1	3	4	1	1	4	1	4	4	4	1	1	1	2	4	4	4	4	5	1	4	1	4	4	4	5	4	4	2	4	5	4	4	1
	47	1		5	1	4	4	1	4	4	4	1	2	4	2	4	1	5	4	4	4	2	4	4	1	4	2	4	4	4	4	4	4	1	4	5	4	2	4	2	4	2	4	4	5	4	2	4	1
	48	1		4	4	1	4	4	5	1	1	4	4	2	2	1	4	2	2	1	4	4	5	4	4	2	4	1	4	4	2	1	4	1	4	5	4	2	2	4	4	5	4	5	3	2	5	4	1
	49	1		1	4	1	4	4	4	2	2	4	1	2	4	4	2	4	4	4	4	4	4	1	5	1	1	1	4	2	5	2	4	4	2	1	1	1	2	2	4	1	4	1	4	5	2	2	5
	50	1		4	4	5	4	4	1	1	4	2	5	1	1	4	1	4	4	4	1	4	1	4	1	4	4	5	4	1	4	2	4	4	1	4	5	1	4	4	4	4	1	4	1	4	1	2	1
	51	1		1	4	4	1	4	4	4	4	4	1	4	1	4	2	5	1	4	1	2	1	4	4	4	2	1	4	4	4	4	4	4	4	1	4	2	2	1	2	4	1	2	4	4	5	5	1
	52	1		5	1	1	2	1	4	4	1	4	4	4	5	4	4	2	4	4	4	4	4	4	2	5	1	1	4	1	1	4	4	5	4	4	4	5	5	4	1	1	2	1	1	4	5	1	4
	53	1		4	2	4	1	4	1	2	4	4	4	1	4	1	4	1	4	5	4	5	4	1	1	1	4	4	4	2	4	2	1	4	1	4	5	1	4	1	2	4	4	5	4	4	5	4	4
	54	1		4	4	2	4	4	4	2	1	4	4	1	4	4	4	2	4	4	4	5	1	4	5	2	4	5	5	1	4	1	2	4	4	5	2	5	1	1	5	4	2	4	4	5	5	4	4
	55	1		2	4	4	4	1	4	4	4	1	4	4	1	2	4	2	2	4	1	4	4	1	4	4	4	1	4	1	2	1	4	4	4	3	1	5	1	5	4	4	1	4	4	5	5	4	4
	56	2		2	1	1	4	1	4	4	4	2	4	1	4	4	4	1	4	1	4	1	4	4	2	5	1	4	5	1	4	4	4	1	2	4	4	4	1	4	4	4	1	4	4	2	4	4	1
	57	2		1	4	4	4	4	1	5	1	2	4	4	4	4	5	4	2	4	2	1	4	4	4	5	4	4	4	2	4	4	1	4	4	2	1	1	1	1	2	4	1	4	4	5	4	4	1
	58	2		2	4	4	2	4	2	4	4	4	5	4	4	1	1	4	3	2	2	4	2	1	2	1	4	4	1	2	5	4	1	2	1	5	4	1	4	1	4	4	4	4	4	2	4	4	4
	59	2		2	4	4	1	4	4	1	2	1	4	4	4	1	5	4	1	4	1	4	4	4	2	1	1	4	2	4	4	4	1	1	4	1	2	4	4	1	4	1	4	1	1	4	5	1	1
	60	2		4	4	4	4	4	5	1	4	2	4	4	4	2	1	5	2	4	4	1	1	4	4	2	4	4	1	4	5	2	4	4	4	4	5	2	4	4	4	4	4	5	4	4	1	4	5
	61	2		4	2	1	1	1	4	1	4	4	2	4	4	4	4	1	4	5	4	1	2	4	4	4	4	4	1	5	4	1	4	1	1	4	4	4	5	1	2	2	4	2	1	4	4	4	4
	62	2		4	4	4	2	1	4	4	2	4	5	2	4	4	4	1	4	2	1	1	4	4	4	4	1	4	1	4	1	4	1	4	1	4	4	3	1	4	1	5	2	1	4	5	1	5	1
	63	2		1	1	4	1	4	4	4	2	5	4	4	4	4	5	4	4	2	4	4	3	5	4	4	4	4	4	1	4	4	2	5	5	1	1	4	1	2	4	1	4	5	4	4	1	4	4
	64	2		1	1	1	4	1	4	1	4	2	4	4	5	4	2	4	1	4	2	4	4	1	3	4	4	4	4	5	4	4	1	4	1	1	2	1	4	2	1	1	4	2	4	4	2	4	4
	65	2		1	4	5	4	1	1	4	4	2	4	4	4	2	1	4	5	4	1	4	4	4	4	4	1	4	4	1	4	1	1	4	5	4	4	4	2	4	4	5	5	5	4	1	1	2	1
	66	2		4	4	4	4	1	4	4	1	2	1	1	5	1	4	5	1	2	4	4	4	5	1	4	4	4	5	2	5	2	2	1	4	1	4	4	1	3	4	4	5	1	2	4	4	1	1
	67	2		2	4	4	1	4	4	4	2	1	2	4	1	4	1	4	1	1	4	1	4	1	1	4	1	1	4	4	2	2	2	1	4	1	2	5	5	4	1	4	4	4	1	4	5	4	2
	68	2		4	4	2	1	4	2	5	4	4	4	5	1	1	5	1	4	4	4	1	4	4	1	4	1	2	4	4	4	2	2	4	2	1	4	4	4	4	4	4	4	2	5	4	1	4	4
	69	2		4	4	4	4	5	4	1	2	4	4	1	4	1	1	1	1	4	4	2	4	4	1	1	4	1	4	4	2	1	4	4	4	4	1	1	4	2	4	1	4	4	1	2	1	4	4
	70	2		2	5	1	4	1	4	1	4	2	4	4	4	4	4	1	4	4	1	2	4	2	4	2	1	5	1	4	2	1	1	1	4	2	3	4	4	4	2	1	1	2	5	2	1	4	4
	71	2		2	1	1	4	5	4	4	4	4	4	4	1	4	4	1	4	4	5	4	4	2	4	1	4	1	4	2	2	4	2	1	1	1	4	4	1	4	1	4	2	5	1	4	4	4	4
	72	2		4	4	4	2	4	4	1	5	2	1	1	4	4	1	1	4	4	1	1	4	2	4	4	1	1	4	1	5	2	1	1	4	1	5	1	4	5	1	2	2	2	1	4	2	2	4
	73	2		2	4	1	4	4	1	1	1	4	4	4	4	4	4	1	5	4	4	1	4	3	4	1	1	4	4	5	4	1	2	1	1	4	5	4	3	2	2	1	1	5	4	4	4	4	4
	74	2		1	1	4	5	4	1	4	4	4	1	2	4	2	4	4	4	4	4	4	4	2	4	4	4	4	2	5	4	1	4	4	1	4	4	5	4	5	4	1	4	4	4	5	1	2	1
	75	2		1	2	4	4	4	1	4	2	5	5	4	4	5	1	4	1	4	1	4	1	1	2	4	2	1	4	4	4	1	4	4	2	4	4	4	2	4	4	1	1	4	3	2	4	4	4
	76	2		4	2	4	5	4	4	1	1	1	5	2	1	4	1	2	4	2	4	3	4	4	4	4	4	1	1	4	4	4	4	4	4	2	4	4	4	4	4	4	4	1	1	5	1	4	1
	77	2		2	4	5	4	5	1	1	1	4	1	5	4	4	2	1	1	4	1	4	4	4	4	4	2	4	4	4	4	4	1	5	4	5	1	2	4	4	1	4	1	1	1	4	4	5	4
	78	2		4	4	1	4	5	1	2	4	4	1	1	2	4	4	4	4	4	4	4	4	5	1	4	4	1	4	4	2	2	4	4	1	4	4	4	1	4	4	4	1	1	5	1	5	4	4
	79	2		2	2	4	4	2	4	1	4	4	4	4	2	4	2	1	5	1	4	1	1	4	4	2	4	2	1	1	4	4	4	4	4	4	4	1	4	5	4	1	2	1	4	5	2	4	1
	80	2		4	1	1	4	1	4	4	1	1	5	2	4	1	4	4	1	2	4	1	1	4	4	1	4	4	4	2	2	4	1	5	1	1	4	4	4	1	5	2	4	4	1	5	4	4	2
	81	2		4	5	4	1	2	1	2	2	4	4	4	4	2	4	1	1	4	4	4	2	4	1	2	1	5	2	1	4	4	4	4	1	1	1	2	1	4	4	2	2	1	2	1	4	2	5
	82	3		2	2	1	4	5	4	5	1	4	1	4	4	4	5	1	1	4	4	4	4	2	4	5	4	2	4	5	1	4	4	1	4	2	2	3	4	4	2	1	1	2	5	5	4	4	4
	83	3		1	1	1	4	2	4	1	1	4	4	4	1	4	1	2	4	4	1	4	4	2	1	4	4	5	5	1	4	1	1	2	3	4	1	4	4	4	1	4	4	4	2	4	4	4	1
	84	4		4	4	4	1	1	4	2	1	4	4	1	4	4	1	1	4	1	4	2	4	3	4	4	2	4	4	4	4	2	5	4	4	1	4	5	4	1	4	4	4	4	4	4	4	1	4
	85	4		4	4	4	4	1	1	1	4	1	2	4	5	4	5	1	4	5	4	2	2	2	5	4	4	4	1	4	5	4	2	2	4	1	4	4	4	5	3	2	2	2	4	4	4	1	4
	86	4		4	2	4	1	4	4	1	1	5	4	1	4	5	4	2	4	2	1	4	4	4	2	1	4	4	4	2	4	4	1	4	2	4	2	4	4	1	4	5	4	4	1	4	2	1	4
	87	4		4	4	1	4	5	2	4	2	2	1	4	4	5	4	2	4	5	4	4	4	5	4	1	4	2	2	4	2	1	4	4	4	3	4	5	4	4	4	4	4	4	5	2	1	5	1
	88	4		2	4	1	1	4	4	2	4	1	1	1	4	4	4	1	4	4	4	2	4	1	4	1	1	4	2	1	4	1	4	2	4	4	4	4	5	4	1	5	4	2	4	4	1	4	2
	89	4		4	1	5	1	1	2	4	5	2	1	4	4	4	5	4	1	4	4	2	4	4	5	1	4	4	4	5	4	1	4	1	1	4	5	4	2	4	1	4	4	4	4	5	2	1	5
	90	4		4	1	4	1	1	4	4	1	1	4	4	4	2	4	2	2	1	1	5	4	1	2	4	1	1	4	1	1	1	4	4	4	4	4	4	5	1	4	1	2	4	4	5	5	4	4
	91	4		4	2	4	4	1	2	1	4	5	4	4	2	4	4	4	4	4	4	1	4	1	4	1	4	1	1	4	1	4	2	4	4	5	4	1	4	4	4	4	4	4	4	4	1	1	4
	92	4		4	4	1	4	5	4	4	4	2	1	1	4	1	4	2	2	5	2	4	4	5	1	4	1	5	4	5	4	4	1	5	1	1	4	4	4	4	1	2	1	4	4	4	2	1	4
	93	4		1	4	4	4	4	4	4	4	4	4	1	1	1	4	4	4	2	1	4	4	5	1	4	5	5	1	4	1	4	4	1	1	1	4	2	4	1	5	1	1	4	1	5	4	4	4
	94	4		2	4	1	2	4	1	4	2	4	4	4	4	4	4	4	2	1	1	2	1	4	4	4	1	1	2	4	5	5	5	4	3	5	1	1	4	4	4	4	4	4	4	4	2	4	4
	95	4		4	4	1	4	4	4	4	2	2	1	4	4	1	4	4	4	4	1	4	4	1	4	4	4	4	1	4	5	2	4	4	4	5	4	4	1	2	4	5	3	4	5	4	4	4	4
	96	4		1	4	1	1	4	4	4	4	1	4	1	2	2	4	4	1	4	4	5	5	4	4	1	1	2	4	4	1	4	4	5	5	2	1	1	4	1	4	1	4	4	4	4	1	2	2
	97	4		4	1	4	4	2	4	1	1	2	1	1	4	1	1	1	2	2	1	4	1	4	4	5	4	4	5	4	2	2	5	1	4	1	4	2	4	1	1	1	1	5	4	4	3	5	1
	98	4		1	1	1	4	4	4	4	4	4	4	4	4	1	2	2	4	4	1	4	4	4	4	2	4	1	4	4	4	4	4	1	4	3	4	1	5	1	4	4	1	1	4	1	4	1	4
	99	4		4	4	2	4	2	4	4	2	4	4	5	4	4	4	4	1	1	2	4	1	4	4	4	1	5	4	5	4	1	4	4	4	4	1	4	1	1	5	4	4	4	2	4	4	1	1
	100	4		4	4	4	4	2	4	1	4	2	4	4	4	5	4	5	4	1	1	1	4	5	1	4	5	1	4	4	1	4	4	4	4	4	4	4	4	1	4	1	1	2	4	2	1	4	4
	101	4		1	1	1	2	4	5	4	1	1	1	5	4	2	1	4	4	2	4	2	2	4	4	4	4	5	1	4	4	4	4	4	1	1	1	4	4	1	4	2	1	4	2	1	1	1	1
	102	4		4	1	4	1	1	1	2	5	4	4	4	4	4	4	4	4	4	1	5	1	4	2	1	4	1	4	4	4	1	4	5	4	2	1	4	1	4	4	1	1	5	4	4	4	4	4
	103	4		4	1	1	4	1	5	4	1	4	1	4	1	4	3	1	4	1	4	1	1	1	2	4	1	1	4	4	4	4	4	4	4	1	2	4	4	4	4	2	4	1	5	4	5	4	2
	104	4		4	4	1	4	4	4	4	2	4	1	4	4	4	1	4	4	1	1	1	4	5	4	5	4	1	2	5	1	4	4	1	4	4	5	4	2	4	2	1	4	4	4	4	5	5	4
	105	4		4	4	1	4	1	1	4	4	4	4	4	5	5	4	2	4	1	2	4	4	4	4	4	1	4	1	4	4	4	4	4	4	2	4	1	2	4	1	4	1	4	4	1	4	1	4
	106	4		2	4	1	4	4	4	1	4	5	4	2	4	4	4	1	4	4	4	4	2	4	4	4	4	4	1	5	4	1	4	4	1	4	1	4	4	4	4	1	2	4	4	4	1	5	2
	107	4		4	1	1	4	3	4	1	4	4	1	1	1	4	5	4	2	4	4	4	1	2	1	2	4	2	4	2	2	4	1	1	4	2	4	1	4	4	5	5	1	4	1	4	4	4	4
	108	4		2	1	4	4	4	4	5	2	4	4	4	1	5	1	1	1	4	1	2	4	2	2	1	2	5	2	4	1	4	4	1	4	1	3	4	1	4	2	4	4	3	4	2	4	4	1
	109	4		2	4	4	4	1	2	4	1	5	4	4	4	2	1	1	2	5	1	1	5	4	4	1	4	2	4	4	4	1	4	1	4	4	4	1	4	4	1	4	1	4	4	4	2	4	4
	110	4		4	4	4	4	5	1	1	4	4	1	1	4	1	4	2	4	4	4	2	1	4	1	4	4	2	1	1	2	4	2	4	4	4	1	4	1	1	4	1	4	5	4	1	5	4	1
	111	4		1	4	4	4	4	1	1	1	2	2	1	4	4	4	4	2	1	4	1	4	1	4	1	4	2	4	4	4	4	1	1	4	1	4	1	4	2	4	1	1	2	5	4	2	4	1
	112	4		4	1	1	4	4	4	4	2	1	4	4	4	4	2	4	2	1	1	4	4	4	4	4	1	4	4	4	1	4	1	4	4	1	2	4	4	2	2	4	4	4	4	4	4	4	4
	113	4		4	1	2	1	4	4	4	2	1	1	1	5	4	4	4	1	4	4	5	2	1	4	5	4	4	4	5	4	4	1	1	1	4	4	1	1	1	4	4	1	4	4	1	4	4	1
	114	4		2	1	4	4	1	4	4	4	4	4	1	1	4	1	1	4	1	4	4	1	1	2	4	1	2	1	1	4	4	2	1	4	4	4	4	4	4	2	5	1	4	4	2	2	1	5
	115	4		1	4	2	4	4	4	4	5	5	1	2	1	4	1	2	1	4	4	4	4	1	4	4	1	4	4	2	2	4	1	4	4	2	4	1	2	4	4	2	5	1	1	1	4	4	1
	116	4		1	2	1	4	4	4	4	2	2	4	4	4	4	4	4	4	4	2	4	1	4	2	1	1	2	1	4	1	1	2	4	1	5	4	4	4	4	2	2	4	4	4	1	1	4	4
	117	4		1	4	2	4	4	1	4	1	4	2	4	5	2	4	4	2	1	4	4	1	2	1	1	1	3	1	2	4	4	4	1	4	1	4	4	4	2	1	1	4	2	4	4	1	1	4
	118	4		5	5	1	4	1	2	4	4	1	4	2	4	4	2	4	4	4	1	1	1	4	4	1	5	1	1	1	2	4	4	4	4	5	4	4	1	4	1	1	4	5	5	4	4	4	1
	119	4		2	1	1	4	2	4	1	4	1	4	2	4	2	4	4	3	1	4	4	4	1	4	1	5	1	2	4	1	5	4	4	4	4	4	1	1	2	2	4	5	2	4	1	2	2	2
	120	4		2	4	2	2	4	4	1	1	1	2	4	4	4	5	2	4	4	5	1	4	1	1	2	2	5	1	1	1	2	1	1	1	4	1	4	4	4	4	2	2	1	4	4	4	1	4
	121	4		5	4	5	4	4	2	2	4	1	4	1	4	5	4	4	4	1	2	5	1	4	4	4	2	4	2	4	4	4	1	4	4	1	4	5	4	4	1	1	1	2	5	2	4	1	4
	122	4		4	2	2	2	1	4	4	4	1	4	1	4	4	4	4	5	1	3	1	1	2	4	4	4	1	4	4	2	1	5	4	4	2	4	4	5	1	4	1	4	4	4	4	1	1	4
	123	4		4	2	1	4	4	4	4	2	1	4	1	4	1	4	4	4	4	4	1	1	4	1	4	4	2	5	4	5	1	1	2	1	4	2	4	2	4	4	4	4	4	2	5	5	4	4
	124	4		1	4	4	1	4	4	4	4	4	4	1	4	4	4	5	2	4	1	1	4	4	1	4	1	4	4	4	2	4	5	3	1	1	4	1	4	1	4	4	4	4	4	1	2	4	1
	125	4		4	3	4	1	1	1	2	1	5	4	2	4	3	4	4	2	4	1	4	1	1	4	4	4	4	4	4	1	2	4	1	4	4	4	2	4	4	1	2	4	4	1	1	4	4	1
	126	4		4	2	1	4	1	1	1	4	4	1	4	5	5	2	4	1	5	4	5	1	1	1	5	4	1	5	4	1	4	4	1	2	4	4	4	1	1	4	1	4	4	1	1	4	4	1
	127	4		2	2	1	4	4	4	4	4	1	2	1	4	4	4	1	1	4	1	1	4	1	1	2	1	4	4	1	1	2	1	2	1	1	1	1	4	4	1	4	1	1	4	4	4	4	1
	128	4		4	1	2	2	5	4	4	4	4	5	3	2	4	4	4	4	2	4	1	4	2	4	5	4	1	4	2	4	4	4	4	4	1	5	4	1	1	4	4	1	4	4	4	1	4	2
	129	4		1	4	4	4	4	1	4	1	4	1	4	1	1	4	2	5	1	5	1	1	1	1	4	4	5	5	2	3	4	4	4	4	2	4	4	2	4	1	4	4	5	4	4	2	1	4
	130	4		4	5	4	4	4	1	1	1	4	4	4	2	4	1	4	4	4	5	4	4	4	1	4	1	4	4	1	5	1	4	4	5	4	4	1	2	2	4	4	4	4	4	2	4	2	4
	131	4		4	1	2	4	4	1	1	4	4	1	1	4	4	5	1	2	1	1	2	4	2	4	1	4	1	4	4	4	4	4	1	4	1	1	5	1	1	1	1	4	1	1	1	4	1	1
	132	4		2	4	4	5	2	2	4	4	4	2	2	4	4	4	1	2	2	1	4	1	4	4	4	4	4	4	4	1	1	1	1	5	1	4	1	5	4	1	4	4	1	1	4	2	4	1
	133	4		1	4	5	4	4	4	4	4	1	4	4	4	1	4	5	4	2	4	5	5	1	4	4	4	4	1	4	4	4	2	1	4	2	1	5	2	1	4	4	4	1	4	1	4	1	2
	134	4		1	2	1	1	4	2	1	4	4	1	1	4	4	1	5	1	4	4	1	4	3	4	1	1	1	4	1	4	1	4	5	4	2	4	1	4	4	1	4	4	2	4	4	1	1	5
	135	4		1	4	1	4	1	4	4	4	4	4	4	4	4	1	2	4	4	1	1	1	5	1	4	4	4	4	4	2	4	1	1	1	1	5	4	2	1	4	2	4	5	4	4	4	1	2
	136	4		1	4	4	1	2	2	4	1	4	2	3	1	1	1	4	4	5	4	4	1	1	4	4	4	2	1	5	2	1	1	2	5	4	4	4	4	4	5	1	4	4	4	4	1	5	4
	137	4		4	4	4	1	4	1	4	4	4	4	1	4	5	1	4	5	1	4	4	4	2	1	5	4	1	4	4	4	4	1	5	1	4	4	2	4	4	1	1	4	4	4	4	4	4	2
	138	4		1	2	1	4	4	5	4	4	5	4	4	4	4	1	4	4	4	4	4	4	1	4	4	1	5	4	4	4	1	1	2	1	4	1	1	1	4	1	1	4	4	5	4	4	2	4
	139	4		1	4	4	1	4	4	1	4	5	1	4	4	1	5	4	5	1	1	4	5	1	4	2	1	4	4	5	4	4	5	4	1	4	2	1	2	5	1	5	4	1	4	2	4	4	2
	140	4		2	4	2	2	4	4	5	1	4	4	1	1	1	4	4	5	5	2	1	4	2	4	4	2	4	1	4	4	4	4	1	1	1	1	1	4	5	4	3	2	2	4	2	4	4	2
	141	4		1	1	4	1	4	4	1	1	1	4	4	2	5	1	4	2	1	4	1	4	4	4	1	4	1	4	4	4	4	2	4	4	4	5	4	4	1	4	1	1	4	4	2	4	4	1
	142	4		4	3	5	1	4	4	2	2	4	1	1	4	4	1	4	1	2	4	4	1	1	4	1	4	1	4	4	2	1	4	1	5	2	2	4	4	4	1	4	4	1	4	4	1	4	1
	143	4		2	1	1	5	1	4	4	2	1	1	2	1	4	1	2	1	4	4	5	4	4	1	1	2	4	1	2	1	4	1	1	4	2	1	4	1	4	1	4	1	2	1	4	1	5	4
	144	4		1	4	5	5	4	1	4	1	4	2	4	4	4	4	4	1	2	4	1	4	4	1	4	4	4	2	2	3	1	2	2	4	4	4	4	1	4	4	5	1	1	1	4	4	1	1
	145	4		1	4	4	5	4	4	5	4	4	1	2	4	4	4	4	4	4	4	5	1	4	1	4	4	5	1	1	4	4	4	4	4	4	5	4	1	4	4	4	1	4	4	4	1	4	2
	146	4		4	1	4	4	4	1	5	4	4	4	4	5	1	1	4	4	4	2	4	1	1	4	5	1	5	1	4	4	5	4	4	5	4	1	3	1	1	4	1	4	1	4	2	4	1	5
	147	4		4	4	2	5	1	4	5	4	4	4	4	5	5	4	2	4	4	4	4	4	2	2	1	1	2	4	5	4	5	1	5	4	4	4	4	4	4	4	1	4	1	2	1	4	4	4
	148	4		5	4	1	4	1	4	4	4	4	1	4	1	4	4	5	4	4	5	2	2	4	4	4	4	4	5	4	5	1	1	1	1	4	1	1	1	1	4	1	1	1	2	5	2	1	4
	149	4		4	4	4	4	4	4	1	4	1	5	4	4	1	4	4	4	4	4	4	4	1	2	1	4	2	4	4	4	4	4	1	1	2	4	5	1	1	4	4	1	4	4	5	4	4	4
	150	4		1	4	1	4	2	1	4	4	4	5	2	4	4	4	4	1	4	4	2	4	4	2	1	4	4	4	4	4	2	4	4	5	4	4	4	4	1	1	2	2	1	4	5	4	4	4
	151	4		5	4	2	4	4	5	4	4	4	4	4	1	2	4	1	5	4	1	2	1	2	4	1	1	5	2	4	4	2	3	3	1	1	1	2	4	1	5	2	4	2	1	4	1	4	5
	152	4		4	5	1	5	4	2	4	1	1	4	1	4	4	1	1	4	2	4	1	4	5	4	4	4	4	4	4	1	4	4	1	4	4	4	1	3	1	4	4	4	4	4	3	4	1	1
	153	4		4	2	4	4	2	2	1	4	4	4	2	5	4	4	4	4	4	1	4	1	5	4	1	4	4	1	1	4	1	4	4	1	1	4	4	4	4	1	1	1	4	4	5	4	4	2
	154	4		4	4	2	3	4	1	4	2	1	1	4	2	4	2	4	5	4	4	1	4	1	4	2	3	1	4	4	4	4	4	1	1	1	5	4	4	2	2	2	2	4	4	4	4	1	4
	155	4		1	4	4	4	4	4	4	1	4	4	3	5	4	1	4	1	5	4	4	1	4	4	1	4	4	1	1	2	4	4	4	2	5	4	4	4	1	4	4	4	1	4	4	4	4	1
	156	4		5	4	4	4	1	4	4	4	2	2	1	4	4	2	4	1	4	1	2	1	1	4	4	1	1	4	4	2	4	1	4	2	4	2	1	4	1	4	1	1	4	2	4	5	1	4
	157	4		1	4	4	4	4	1	1	1	4	4	4	1	4	5	4	1	1	2	2	2	4	5	1	4	4	1	5	1	4	1	1	4	4	4	1	2	4	1	4	4	1	1	1	5	4	4
	158	4		1	4	1	2	4	4	1	1	5	4	1	5	4	4	1	4	4	1	1	1	4	1	4	1	4	4	1	4	2	4	4	2	4	3	1	4	1	4	1	1	1	4	4	1	4	4
	159	4		4	1	1	2	4	4	4	4	5	2	1	1	5	1	1	1	1	1	1	4	2	4	2	4	4	1	4	2	2	2	4	1	4	4	1	2	1	1	1	1	4	4	4	1	4	2
	160	4		1	4	1	1	4	4	1	1	1	4	5	4	4	4	4	5	4	4	1	4	1	5	1	1	2	4	4	4	1	1	4	4	4	4	4	4	1	2	4	4	1	4	1	1	4	1
	161	4		4	4	4	5	4	4	4	4	4	4	4	2	4	5	1	2	4	4	3	1	4	4	5	4	4	4	4	4	4	1	4	4	4	1	5	4	4	4	1	1	4	2	5	4	4	5
	162	4		4	2	4	2	5	1	5	4	1	1	2	4	4	4	4	4	2	4	4	4	1	1	4	4	4	2	4	4	4	4	4	2	5	4	1	4	4	4	1	2	4	1	1	4	1	1
	163	4		1	4	4	1	1	4	1	4	4	4	2	4	4	2	4	5	3	5	4	4	2	4	4	4	1	1	4	1	4	2	4	2	1	4	4	1	1	4	4	1	2	1	4	1	4	4
	164	4		4	4	4	1	4	1	1	4	1	1	2	4	4	4	5	4	4	4	2	4	4	1	4	1	4	1	4	1	5	1	2	1	2	1	4	4	4	1	2	4	1	4	3	4	4	2
	165	4		4	4	4	4	1	1	1	2	4	4	1	1	2	4	4	1	4	5	4	4	1	4	1	4	1	2	2	1	4	4	1	2	4	1	4	1	2	2	4	2	2	1	2	4	4	4
	166	4		4	4	4	4	4	1	3	2	1	1	5	4	1	4	1	3	5	1	4	2	1	4	1	1	4	1	4	1	1	1	1	4	2	4	4	1	4	4	4	5	4	1	5	1	1	1
	167	4		5	4	1	1	4	4	4	1	1	4	4	1	4	5	4	4	4	5	2	1	5	1	4	1	2	1	4	5	4	2	4	4	4	5	4	1	2	4	1	4	1	2	1	2	4	4
	168	4		1	5	4	1	4	4	1	1	1	4	4	2	1	4	4	4	4	4	4	4	2	4	1	1	4	1	4	4	2	2	4	4	1	1	4	1	1	4	1	4	5	1	2	4	1	5
	169	4		4	4	4	5	4	1	1	4	2	4	4	4	4	4	2	4	2	1	4	2	1	4	4	4	2	2	4	3	5	4	4	4	2	4	4	3	4	4	4	4	2	4	4	5	4	1
	170	4		4	5	5	4	4	4	1	1	1	4	4	2	1	2	2	1	1	2	1	4	4	2	4	1	2	4	4	2	4	5	2	4	2	4	4	4	4	4	4	4	1	1	4	4	1	4
	171	4		4	1	4	3	2	5	2	2	4	4	1	4	1	4	4	1	4	4	1	1	4	2	1	4	5	4	4	2	1	1	4	1	4	1	5	2	4	4	4	4	4	4	4	4	2	4
	172	4		4	1	4	4	4	4	5	5	4	2	4	4	4	4	1	4	4	4	1	1	1	2	5	4	4	4	4	4	1	4	4	4	4	2	1	5	1	1	2	1	4	1	5	4	2	2
	173	4		1	1	4	5	4	1	1	1	2	1	4	4	4	5	4	2	1	1	4	4	4	1	4	4	4	4	4	4	1	2	4	4	1	4	4	4	4	4	5	1	4	4	1	1	4	4
	174	4		4	2	4	2	2	4	2	2	2	4	1	4	5	4	1	1	4	2	4	2	4	4	4	1	4	4	1	4	4	4	1	1	4	1	4	5	5	4	4	2	5	2	1	5	4	1
	175	4		2	5	4	4	4	1	4	4	1	1	1	2	1	2	2	1	1	4	4	4	1	2	1	4	4	1	5	3	4	4	2	1	4	1	4	1	1	4	5	4	2	4	5	4	1	5
	176	4		4	1	4	4	1	4	1	1	4	4	5	4	4	4	3	4	2	4	1	4	4	2	1	1	1	4	2	4	5	1	1	4	5	4	4	4	4	4	4	2	1	2	5	4	4	4
	177	4		4	1	5	5	4	4	4	4	4	1	4	1	4	4	1	1	4	4	2	4	5	4	4	2	1	1	4	2	4	4	4	4	4	1	5	4	5	4	2	1	4	4	4	4	4	2
	178	4		4	4	4	4	5	4	4	1	1	2	4	4	5	2	1	1	5	4	4	1	4	4	5	4	2	5	2	4	2	4	4	4	1	4	2	4	2	1	5	4	4	1	4	2	4	2
	179	4		2	5	1	4	1	4	4	4	4	4	4	2	1	1	4	4	1	2	4	2	4	4	4	1	4	4	4	4	4	4	5	1	2	4	4	4	1	4	4	4	4	4	4	2	4	4
	180	4		4	4	2	4	4	1	4	4	4	4	4	2	4	2	4	2	2	3	4	4	2	4	2	4	4	1	4	1	2	1	5	1	2	4	4	4	4	4	4	4	2	2	4	4	1	1
	181	4		4	4	4	2	1	1	1	1	1	1	4	5	4	5	5	1	1	4	4	4	4	1	4	5	4	4	5	4	5	1	1	4	4	4	1	4	4	4	5	4	4	2	1	4	1	4
	182	4		2	4	4	4	1	1	4	2	4	1	4	1	4	4	4	5	4	4	5	4	4	4	1	4	4	4	1	4	2	4	4	2	4	5	5	4	4	2	2	4	4	1	4	4	1	1
	183	4		4	4	2	1	4	5	1	1	1	1	4	1	4	1	1	4	4	4	2	1	4	1	5	5	2	2	4	1	4	2	1	4	4	1	5	4	1	2	4	2	1	4	4	5	1	1
	184	4		4	4	4	4	1	5	2	2	4	1	4	1	1	4	4	1	4	4	4	4	2	4	4	3	1	1	4	2	4	1	1	2	2	2	4	1	1	4	4	4	4	1	4	5	2	4
	185	4		4	3	2	1	4	2	4	1	4	2	4	4	1	4	4	1	4	4	1	1	5	4	4	5	4	2	4	4	2	2	2	1	1	4	4	4	1	4	5	1	1	1	1	4	4	1
	186	4		4	4	4	4	1	1	1	4	1	2	4	1	4	4	4	4	4	4	4	2	4	4	1	4	4	1	4	4	1	3	1	5	5	4	1	3	4	4	4	1	1	4	1	1	2	1
	187	4		1	2	5	1	4	4	1	4	1	2	4	1	4	4	4	1	4	4	1	4	1	4	4	4	4	1	4	4	5	4	2	1	2	1	5	4	1	5	4	2	1	1	2	2	1	2
	188	5		4	5	4	4	4	5	4	2	1	1	4	1	4	4	4	4	5	1	4	3	4	4	2	5	1	4	5	1	1	2	4	2	4	2	1	4	1	1	2	2	2	1	4	4	1	4
	189	5		4	4	4	4	4	1	4	4	1	4	4	2	2	1	1	1	4	4	2	1	1	5	5	5	4	1	4	1	2	4	4	2	2	4	4	4	4	5	4	2	3	4	1	4	1	1
	190	5		4	1	1	4	4	4	1	2	4	4	4	4	4	4	4	4	2	1	4	2	4	1	4	1	4	1	1	4	4	5	2	4	4	4	5	2	1	4	1	4	2	4	4	1	4	4
	191	5		4	4	4	1	1	4	4	1	4	4	2	4	4	5	4	1	1	5	4	4	1	5	4	2	4	1	1	4	1	4	2	1	1	1	5	4	1	1	4	4	4	1	5	4	2	1
	192	5		1	1	4	1	2	4	4	4	4	2	1	1	1	4	4	4	4	4	5	4	4	4	4	2	4	4	2	2	5	1	4	4	4	2	2	4	4	4	4	1	5	1	4	5	4	1
	193	5		4	4	4	4	1	4	2	4	4	4	4	4	1	4	1	4	4	2	2	4	2	4	1	4	1	1	4	5	1	4	1	1	2	4	1	2	4	4	4	5	1	4	4	4	4	4
	194	5		2	1	4	4	4	1	4	1	2	4	4	1	2	5	1	4	4	1	4	2	4	4	4	5	4	2	4	4	1	4	4	5	1	4	2	1	2	5	4	1	5	4	4	1	4	4
	195	5		1	4	4	5	1	4	4	4	4	1	1	4	4	4	1	4	5	4	1	1	4	4	1	2	1	1	4	1	4	4	4	4	1	3	5	1	4	4	4	5	2	4	4	4	5	4
	196	5		4	4	1	4	4	1	4	2	4	5	4	4	4	1	1	1	4	4	4	4	4	1	2	4	2	5	4	4	4	1	5	2	4	4	2	1	4	4	2	5	4	5	4	1	1	4
	197	5		4	1	1	1	4	4	1	4	4	4	2	2	1	1	5	1	4	2	4	1	1	4	4	5	1	1	1	4	4	4	4	1	2	4	4	5	2	4	4	2	4	5	5	4	3	4
	198	5		4	1	2	1	1	2	4	4	1	1	4	2	1	4	4	4	4	1	3	4	4	4	1	4	4	4	4	1	4	4	4	3	4	4	5	2	4	4	4	4	1	4	1	4	1	4
	199	5		4	4	4	1	1	4	2	4	4	2	1	2	4	5	4	4	4	1	1	4	4	1	4	1	1	4	1	2	2	2	2	4	4	4	5	4	4	4	4	4	4	4	4	5	3	2
	200	5		1	4	4	2	1	4	4	4	1	4	4	4	1	4	2	1	4	4	4	4	4	4	4	4	4	4	4	3	4	4	1	1	1	5	4	4	1	2	4	4	2	4	2	4	1	4
	201	5		1	1	4	2	4	5	4	1	4	4	4	1	1	4	1	5	5	4	4	4	2	3	4	4	2	1	4	3	2	4	1	4	4	1	4	1	2	2	2	1	4	1	1	2	2	4
	202	5		4	4	5	4	4	5	5	1	4	4	4	4	4	1	2	2	4	4	1	1	5	5	4	4	4	4	4	2	4	4	5	4	4	1	4	4	4	1	4	5	1	4	4	1	4	1
	203	5		4	4	4	3	1	1	4	1	2	4	5	5	4	1	2	4	4	4	4	1	4	4	1	1	4	2	4	1	1	1	4	2	4	1	1	2	4	5	4	4	5	2	2	4	1	1
	204	5		1	4	1	4	4	2	4	4	4	2	4	4	1	1	4	4	1	2	4	1	1	2	4	1	1	4	4	4	4	4	4	4	2	4	1	4	4	4	4	4	1	4	2	4	5	4
				frecuency
			1	53	49	63	46	59	48	63	64	56	52	58	43	49	53	55	61	46	56	59	57	55	52	58	60	57	62	39	46	50	61	56	60	53	52	63	50	60	48	59	62	51	51	40	55	57	64
			2	30	28	20	26	17	23	22	33	29	29	28	26	17	21	33	29	27	23	31	24	30	26	24	18	28	27	20	33	37	30	27	22	37	21	17	25	25	22	34	28	34	19	26	25	22	29
			3	1	5	0	3	1	0	2	1	0	0	3	1	2	2	1	3	1	2	4	2	3	4	0	3	2	1	0	6	0	2	3	3	4	5	3	5	2	1	1	1	2	2	3	1	3	1
			4	107	110	107	111	113	117	105	99	104	108	103	117	115	104	98	95	113	105	94	111	98	109	104	101	96	99	123	102	103	101	102	102	89	106	99	108	105	119	91	100	95	117	108	96	106	96
			5	13	12	14	18	14	16	12	7	15	15	12	17	21	24	17	16	17	18	16	10	18	13	18	22	21	15	22	17	14	10	16	17	21	20	22	16	12	14	19	13	22	15	27	27	16	14
			6	0	0	0	0	0	0	0	0	0	0	0	0	0	0	0	0	0	0	0	0	0	0	0	0	0	0	0	0	0	0	0	0	0	0	0	0	0	0	0	0	0	0	0	0	0	0
		Odds ratio	Dominant model	4.81422	6.17347	2.4263	3.88768	2.46247	3.50391	3.33333	7.51339	3.59048	4.01538	4.58764	4.32148	2.12342	1.8805	3.56364	3.11475	4.04604	2.60417	3.48517	5.06316	3.26667	4.83728	2.3908	1.60682	2.40602	2.98065	2.86713	5.08696	5.44429	5.29836	3.41518	2.5	3.27853	2.65	1.42857	4.05	3.9375	4.07292	2.84121	3.59801	3.04813	3.21176	2.9	1.68081	2.9057	3.21429
			Recessive model	#DIV/0!	#DIV/0!	#DIV/0!	#DIV/0!	#DIV/0!	#DIV/0!	#DIV/0!	#DIV/0!	#DIV/0!	#DIV/0!	#DIV/0!	#DIV/0!	#DIV/0!	#DIV/0!	#DIV/0!	#DIV/0!	#DIV/0!	#DIV/0!	#DIV/0!	#DIV/0!	#DIV/0!	#DIV/0!	#DIV/0!	#DIV/0!	#DIV/0!	#DIV/0!	#DIV/0!	#DIV/0!	#DIV/0!	#DIV/0!	#DIV/0!	#DIV/0!	#DIV/0!	#DIV/0!	#DIV/0!	#DIV/0!	#DIV/0!	#DIV/0!	#DIV/0!	#DIV/0!	#DIV/0!	#DIV/0!	#DIV/0!	#DIV/0!	#DIV/0!	#DIV/0!
			Homozygote comparison	#DIV/0!	#DIV/0!	#DIV/0!	#DIV/0!	#DIV/0!	#DIV/0!	#DIV/0!	#DIV/0!	#DIV/0!	#DIV/0!	#DIV/0!	#DIV/0!	#DIV/0!	#DIV/0!	#DIV/0!	#DIV/0!	#DIV/0!	#DIV/0!	#DIV/0!	#DIV/0!	#DIV/0!	#DIV/0!	#DIV/0!	#DIV/0!	#DIV/0!	#DIV/0!	#DIV/0!	#DIV/0!	#DIV/0!	#DIV/0!	#DIV/0!	#DIV/0!	#DIV/0!	#DIV/0!	#DIV/0!	#DIV/0!	#DIV/0!	#DIV/0!	#DIV/0!	#DIV/0!	#DIV/0!	#DIV/0!	#DIV/0!	#DIV/0!	#DIV/0!	#DIV/0!
			Heterozygote comparison	4.65893	5.2381	2.4263	3.48551	2.32567	3.50391	3.05556	7.29241	3.59048	4.01538	4.14368	4.16142	1.8999	1.71698	3.45882	2.82275	3.90153	2.39583	3.08686	4.67368	2.9697	4.19231	2.3908	1.37727	2.24561	2.87419	2.86713	4.30435	5.44429	4.96721	3.07366	2.2	2.95867	2.14038	1.21429	3.375	3.64583	3.89583	2.76004	3.47395	2.87879	2.90588	2.6	1.61616	2.55702	3.10714
			Allelic model	4.1086	5.83069	2.23092	3.61582	2.4127	3.01996	3.25	6.36646	3.05768	3.35789	4.28935	3.69118	2.18261	1.90289	3.06664	2.98427	3.48344	2.53333	3.33725	4.70725	3.05714	4.64734	2.15238	1.77075	2.28571	2.72715	2.48609	4.68	4.244	4.74211	3.26439	2.56338	2.98202	2.8768	1.60839	4.06	3.7	3.66102	2.50554	3.23381	2.69251	3.15537	2.71698	1.62222	2.93382	2.90537
[truncated: 955 more columns]
